# Supplementary material for: SARS‐CoV‐2 structural coverage map reveals viral protein assembly, mimicry, and hijacking mechanisms
Source: Mol Syst Biol. 2021 Sep 14;17(9):e10079. doi: 10.15252/msb.202010079 (PMC8438690; doi:10.15252/msb.202010079)
Supplement: Supplementary file 2 — Dataset EV1 [file MSB-17-e10079-s008.xlsx]

## Sheet: Legend
Dataset EV1. All matching structures found for polyprotein 1a

## Sheet: NSP1
	E-value	Identity Score	Alignment (UniProt:PDB-SEQRES)
NSP1:
P0DTC1/2gdt/A	2.1e-26	0.85	12-127:1-116
P0DTC1/2hsx/A	2.1e-26	0.85	12-127:1-116
P0DTC1/6zlw/i	-	1	1-180:1-180
P0DTC1/6zm7/CF	-	1	1-180:1-180
P0DTC1/6zme/CF	-	1	1-180:1-180
P0DTC1/6zmi/i	-	1	1-180:1-180
P0DTC1/6zmo/i	-	1	1-180:1-180
P0DTC1/6zmt/i	-	1	1-180:1-180
P0DTC1/6zn5/i	-	1	1-180:1-180
P0DTC1/6zoj/j	-	1	1-180:1-180
P0DTC1/6zok/j	-	1	1-180:1-180
P0DTC1/6zon/J	-	1	1-180:1-180
P0DTC1/6zp4/J	-	1	1-180:1-180
P0DTC1/7jqb/F	-	1	145-180:1-36
P0DTC1/7jqc/F	-	1	145-180:1-36
P0DTC1/7k3n/A	-	1	1-180:1-180
P0DTC1/7k5i/1	-	1	1-180:1-180
P0DTC1/7k7p/B	-	1	1-180:1-180

## Sheet: NSP2
	E-value	Identity Score	Alignment
NSP2:
No matching structures

## Sheet: NSP3
	E-value	Identity Score	Alignment (UniProt:PDB-SEQRES)
NSP3 (Ubl1):
P0DTC1/2gri/A	7.5e-22	0.77	820-929:3-112
P0DTC1/2idy/A	7.5e-22	0.77	820-929:3-112
P0DTC1/2m0a/A	2.7e-19	0.39	822-827:3-8 828-891:10-73 892-929:77-114
P0DTC1/7kag/B	6.1e-22	1	819-929:1-111
NSP3 (2):
No matching structures
NSP3 (Macro):
P0DTC1/1zr3/A	4.1e-12	0.24	1032-1048:33-49 1053-1110:50-107 1111-1138:109-136 1139-1170:143-174
P0DTC1/1zr5/A	2e-13	0.19	1033-1048:34-49 1050-1110:50-110 1111-1138:112-139 1139-1171:146-178
P0DTC1/2acf/A	2.2e-15	0.73	1023-1190:7-174
P0DTC1/2fav/A	4.6e-15	0.75	1024-1188:9-173
P0DTC1/2fxk/A	4.1e-12	0.24	1032-1048:33-49 1053-1110:50-107 1111-1138:109-136 1139-1170:143-174
P0DTC1/2vri/A	6.9e-13	0.36	1034-1110:15-91 1113-1124:92-103 1126-1139:104-117 1140-1171:119-150 1172-1190:152-170
P0DTC1/2w2g/A	5.5e-39	0.51	1062-1104:20-62 1106-1107:63-64 1113-1144:65-96 1146-1165:97-116 1167-1183:117-133 1212-1212:134-134 1365-1494:135-264
P0DTC1/2wct/A	5.5e-39	0.51	1062-1104:20-62 1106-1107:63-64 1113-1144:65-96 1146-1165:97-116 1167-1183:117-133 1212-1212:134-134 1365-1494:135-264
P0DTC1/2x47/A	9.5e-17	0.27	1035-1048:61-74 1053-1089:75-111 1094-1110:112-128 1111-1125:130-144 1126-1138:148-160 1139-1171:167-199
P0DTC1/2xd7/A	1.6e-12	0.18	1057-1110:39-92 1111-1138:94-121 1139-1170:128-159
P0DTC1/3ejf/A	5.7e-14	0.25	1035-1048:13-26 1053-1055:27-29 1056-1094:38-76 1098-1110:77-89 1111-1138:91-118 1139-1167:121-149
P0DTC1/3ejg/A	4.8e-13	0.35	1037-1110:39-112 1113-1124:113-124 1126-1139:125-138 1140-1171:140-171 1172-1189:173-190
P0DTC1/3eke/A	5.7e-14	0.25	1035-1048:13-26 1053-1055:27-29 1056-1094:38-76 1098-1110:77-89 1111-1138:91-118 1139-1167:121-149
P0DTC1/3eti/A	2.9e-13	0.27	1038-1108:12-82 1110-1110:83-83 1111-1124:85-98 1126-1128:99-101 1129-1138:103-112 1139-1171:114-146 1172-1181:149-158
P0DTC1/3ew5/A	4.6e-13	0.27	1036-1108:10-82 1110-1110:83-83 1111-1139:85-113 1140-1171:115-146 1172-1183:149-160
P0DTC1/3ewo/A	3.4e-13	0.26	1035-1048:14-27 1053-1055:28-30 1056-1093:39-76 1097-1110:77-90 1111-1138:92-119 1139-1163:122-146
P0DTC1/3ewp/A	3.4e-13	0.26	1035-1048:14-27 1053-1055:28-30 1056-1093:39-76 1097-1110:77-90 1111-1138:92-119 1139-1163:122-146
P0DTC1/3ewq/A	3.2e-13	0.34	1036-1110:11-85 1113-1124:86-97 1126-1138:98-110 1139-1171:112-144 1172-1192:146-166
P0DTC1/3ewr/A	3.2e-13	0.34	1036-1110:11-85 1113-1124:86-97 1126-1138:98-110 1139-1171:112-144 1172-1192:146-166
P0DTC1/3gpg/A	1.3e-11	0.26	1038-1048:12-22 1053-1085:23-55 1095-1108:56-69 1111-1125:70-84 1126-1138:88-100 1139-1163:107-131 1165-1170:132-137
P0DTC1/3gpo/A	1.3e-11	0.26	1038-1048:12-22 1053-1085:23-55 1095-1108:56-69 1111-1125:70-84 1126-1138:88-100 1139-1163:107-131 1165-1170:132-137
P0DTC1/3gpq/A	1.3e-11	0.26	1038-1048:12-22 1053-1085:23-55 1095-1108:56-69 1111-1125:70-84 1126-1138:88-100 1139-1163:107-131 1165-1170:132-137
P0DTC1/3gqe/A	7.1e-12	0.33	1035-1048:3-16 1053-1085:17-49 1095-1108:50-63 1111-1125:64-78 1126-1138:82-94 1139-1163:101-125 1165-1171:126-132 1172-1194:140-162
P0DTC1/3gqo/A	7.1e-12	0.33	1035-1048:3-16 1053-1085:17-49 1095-1108:50-63 1111-1125:64-78 1126-1138:82-94 1139-1163:101-125 1165-1171:126-132 1172-1194:140-162
P0DTC1/3iid/A	4.1e-12	0.24	1032-1048:33-49 1053-1110:50-107 1111-1138:109-136 1139-1170:143-174
P0DTC1/3iif/A	4.1e-12	0.24	1032-1048:33-49 1053-1110:50-107 1111-1138:109-136 1139-1170:143-174
P0DTC1/3jzt/A	4.6e-13	0.27	1036-1108:10-82 1110-1110:83-83 1111-1139:85-113 1140-1171:115-146 1172-1183:149-160
P0DTC1/3q6z/A	3.4e-12	0.29	1036-1048:37-49 1053-1110:50-107 1111-1127:109-125 1128-1138:129-139 1139-1169:146-176
P0DTC1/3q71/A	9.7e-11	0.19	1038-1048:41-51 1053-1069:52-68 1070-1089:70-89 1091-1110:90-109 1111-1126:111-126 1127-1138:129-140 1139-1170:147-178
P0DTC1/3vfq/A	1.6e-12	0.25	1036-1048:21-33 1053-1110:34-91 1111-1125:93-107 1126-1138:111-123 1139-1171:130-162 1172-1192:175-195
P0DTC1/4abk/A	7.8e-11	0.19	1038-1048:24-34 1053-1089:35-71 1094-1110:72-88 1111-1136:90-115 1139-1170:116-147
P0DTC1/4abl/A	7.8e-11	0.19	1038-1048:24-34 1053-1089:35-71 1094-1110:72-88 1111-1136:90-115 1139-1170:116-147
P0DTC1/4d86/A	1.6e-12	0.25	1036-1048:21-33 1053-1110:34-91 1111-1125:93-107 1126-1138:111-123 1139-1171:130-162 1172-1192:175-195
P0DTC1/4gua/A	8.5e-15	0.26	1037-1048:345-356 1053-1084:357-388 1094-1106:389-401 1110-1110:402-402 1111-1125:404-418 1126-1138:422-434 1139-1163:441-465 1165-1171:466-472 1172-1191:480-499
P0DTC1/4iqy/A	4.9e-17	0.28	1034-1048:65-79 1053-1089:80-116 1094-1110:117-133 1111-1125:135-149 1126-1138:153-165 1139-1171:172-204
P0DTC1/4tu0/A	1.3e-11	0.26	1038-1048:12-22 1053-1085:23-55 1095-1108:56-69 1111-1125:70-84 1126-1138:88-100 1139-1163:107-131 1165-1170:132-137
P0DTC1/4uml/A	1.3e-15	0.2	1036-1048:55-67 1053-1089:68-104 1094-1110:105-121 1111-1125:123-137 1126-1138:141-153 1139-1171:160-192
P0DTC1/5ail/A	7.9e-11	0.23	1039-1048:13-22 1053-1095:23-65 1098-1101:66-69 1102-1110:71-79 1111-1123:81-93 1126-1138:94-106 1139-1171:113-145
P0DTC1/5dus/A	2.5e-14	0.44	1035-1185:15-165
P0DTC1/5hih/A	1.4e-14	0.44	1036-1186:17-167
P0DTC1/5hol/A	1.4e-14	0.44	1036-1186:17-167
P0DTC1/5iit/A	9.8e-13	0.23	1036-1048:196-208 1053-1110:209-266 1111-1138:268-295 1139-1171:302-334
P0DTC1/5isn/A	7.1e-12	0.33	1035-1048:3-16 1053-1085:17-49 1095-1108:50-63 1111-1125:64-78 1126-1138:82-94 1139-1163:101-125 1165-1171:126-132 1172-1194:140-162
P0DTC1/5lnc/A	9.8e-13	0.23	1036-1048:196-208 1053-1110:209-266 1111-1138:268-295 1139-1171:302-334
P0DTC1/5o2d/A	4.2e-11	0.2	1054-1069:37-52 1070-1089:54-73 1091-1110:74-93 1111-1126:95-110 1127-1138:113-124 1139-1170:131-162
P0DTC1/5qht/A	7.8e-11	0.19	1038-1048:24-34 1053-1089:35-71 1094-1110:72-88 1111-1136:90-115 1139-1170:116-147
P0DTC1/5qhu/A	7.8e-11	0.19	1038-1048:24-34 1053-1089:35-71 1094-1110:72-88 1111-1136:90-115 1139-1170:116-147
P0DTC1/5qhv/A	7.8e-11	0.19	1038-1048:24-34 1053-1089:35-71 1094-1110:72-88 1111-1136:90-115 1139-1170:116-147
P0DTC1/5qhw/A	7.8e-11	0.19	1038-1048:24-34 1053-1089:35-71 1094-1110:72-88 1111-1136:90-115 1139-1170:116-147
P0DTC1/5qhx/A	7.8e-11	0.19	1038-1048:24-34 1053-1089:35-71 1094-1110:72-88 1111-1136:90-115 1139-1170:116-147
P0DTC1/5qhy/A	7.8e-11	0.19	1038-1048:24-34 1053-1089:35-71 1094-1110:72-88 1111-1136:90-115 1139-1170:116-147
P0DTC1/5qhz/A	7.8e-11	0.19	1038-1048:24-34 1053-1089:35-71 1094-1110:72-88 1111-1136:90-115 1139-1170:116-147
P0DTC1/5qi0/A	7.8e-11	0.19	1038-1048:24-34 1053-1089:35-71 1094-1110:72-88 1111-1136:90-115 1139-1170:116-147
P0DTC1/5qi1/A	7.8e-11	0.19	1038-1048:24-34 1053-1089:35-71 1094-1110:72-88 1111-1136:90-115 1139-1170:116-147
P0DTC1/5qi2/A	7.8e-11	0.19	1038-1048:24-34 1053-1089:35-71 1094-1110:72-88 1111-1136:90-115 1139-1170:116-147
P0DTC1/5qi3/A	7.8e-11	0.19	1038-1048:24-34 1053-1089:35-71 1094-1110:72-88 1111-1136:90-115 1139-1170:116-147
P0DTC1/5qi4/A	7.8e-11	0.19	1038-1048:24-34 1053-1089:35-71 1094-1110:72-88 1111-1136:90-115 1139-1170:116-147
P0DTC1/5qi5/A	7.8e-11	0.19	1038-1048:24-34 1053-1089:35-71 1094-1110:72-88 1111-1136:90-115 1139-1170:116-147
P0DTC1/5qi6/A	7.8e-11	0.19	1038-1048:24-34 1053-1089:35-71 1094-1110:72-88 1111-1136:90-115 1139-1170:116-147
P0DTC1/5qi7/A	7.8e-11	0.19	1038-1048:24-34 1053-1089:35-71 1094-1110:72-88 1111-1136:90-115 1139-1170:116-147
P0DTC1/5qi8/A	7.8e-11	0.19	1038-1048:24-34 1053-1089:35-71 1094-1110:72-88 1111-1136:90-115 1139-1170:116-147
P0DTC1/5qi9/A	7.8e-11	0.19	1038-1048:24-34 1053-1089:35-71 1094-1110:72-88 1111-1136:90-115 1139-1170:116-147
P0DTC1/5qia/A	7.8e-11	0.19	1038-1048:24-34 1053-1089:35-71 1094-1110:72-88 1111-1136:90-115 1139-1170:116-147
P0DTC1/5rs7/A	-	1	1025-1190:3-168
P0DTC1/5rs8/A	-	1	1025-1190:3-168
P0DTC1/5rs9/A	-	1	1025-1190:3-168
P0DTC1/5rsb/A	-	1	1025-1190:3-168
P0DTC1/5rsc/A	-	1	1025-1190:3-168
P0DTC1/5rsd/A	-	1	1025-1190:3-168
P0DTC1/5rse/A	-	1	1025-1190:3-168
P0DTC1/5rsf/A	-	1	1025-1190:3-168
P0DTC1/5rsg/A	-	1	1025-1190:3-168
P0DTC1/5rsh/A	-	1	1025-1190:3-168
P0DTC1/5rsi/A	-	1	1025-1190:3-168
P0DTC1/5rsj/A	-	1	1025-1190:3-168
P0DTC1/5rsk/A	-	1	1025-1190:3-168
P0DTC1/5rsl/A	-	1	1025-1190:3-168
P0DTC1/5rsm/A	-	1	1025-1190:3-168
P0DTC1/5rsn/A	-	1	1025-1190:3-168
P0DTC1/5rso/A	-	1	1025-1190:3-168
P0DTC1/5rsp/A	-	1	1025-1190:3-168
P0DTC1/5rsq/A	-	1	1025-1190:3-168
P0DTC1/5rsr/A	-	1	1025-1190:3-168
P0DTC1/5rss/A	-	1	1025-1190:3-168
P0DTC1/5rst/A	-	1	1025-1190:3-168
P0DTC1/5rsu/A	-	1	1025-1190:3-168
P0DTC1/5rsv/A	-	1	1025-1190:3-168
P0DTC1/5rsw/A	-	1	1025-1190:3-168
P0DTC1/5rsx/A	-	1	1025-1190:3-168
P0DTC1/5rsy/A	-	1	1025-1190:3-168
P0DTC1/5rsz/A	-	1	1025-1190:3-168
P0DTC1/5rt0/A	-	1	1025-1190:3-168
P0DTC1/5rt1/A	-	1	1025-1190:3-168
P0DTC1/5rt2/A	-	1	1025-1190:3-168
P0DTC1/5rt3/A	-	1	1025-1190:3-168
P0DTC1/5rt4/A	-	1	1025-1190:3-168
P0DTC1/5rt5/A	-	1	1025-1190:3-168
P0DTC1/5rt6/A	-	1	1025-1190:3-168
P0DTC1/5rt7/A	-	1	1025-1190:3-168
P0DTC1/5rt8/A	-	1	1025-1190:3-168
P0DTC1/5rt9/A	-	1	1025-1190:3-168
P0DTC1/5rta/A	-	1	1025-1190:3-168
P0DTC1/5rtb/A	-	1	1025-1190:3-168
P0DTC1/5rtc/A	-	1	1025-1190:3-168
P0DTC1/5rtd/A	-	1	1025-1190:3-168
P0DTC1/5rte/A	-	1	1025-1190:3-168
P0DTC1/5rtf/A	-	1	1025-1190:3-168
P0DTC1/5rtg/A	-	1	1025-1190:3-168
P0DTC1/5rth/A	-	1	1025-1190:3-168
P0DTC1/5rti/A	-	1	1025-1190:3-168
P0DTC1/5rtj/A	-	1	1025-1190:3-168
P0DTC1/5rtk/A	-	1	1025-1190:3-168
P0DTC1/5rtl/A	-	1	1025-1190:3-168
P0DTC1/5rtm/A	-	1	1025-1190:3-168
P0DTC1/5rtn/A	-	1	1025-1190:3-168
P0DTC1/5rto/A	-	1	1025-1190:3-168
P0DTC1/5rtp/A	-	1	1025-1190:3-168
P0DTC1/5rtq/A	-	1	1025-1190:3-168
P0DTC1/5rtr/A	-	1	1025-1190:3-168
P0DTC1/5rts/A	-	1	1025-1190:3-168
P0DTC1/5rtt/A	-	1	1025-1190:3-168
P0DTC1/5rtu/A	-	1	1025-1190:3-168
P0DTC1/5rtv/A	-	1	1025-1190:3-168
P0DTC1/5rtw/A	-	1	1025-1190:3-168
P0DTC1/5rtx/A	-	1	1025-1190:3-168
P0DTC1/5rty/A	-	1	1025-1190:3-168
P0DTC1/5rtz/A	-	1	1025-1190:3-168
P0DTC1/5ru0/A	-	1	1025-1190:3-168
P0DTC1/5ru1/A	-	1	1025-1190:3-168
P0DTC1/5ru2/A	-	1	1025-1190:3-168
P0DTC1/5ru3/A	-	1	1025-1190:3-168
P0DTC1/5ru4/A	-	1	1025-1190:3-168
P0DTC1/5ru5/A	-	1	1025-1190:3-168
P0DTC1/5ru6/A	-	1	1025-1190:3-168
P0DTC1/5ru7/A	-	1	1025-1190:3-168
P0DTC1/5ru8/A	-	1	1025-1190:3-168
P0DTC1/5ru9/A	-	1	1025-1190:3-168
P0DTC1/5rua/A	-	1	1025-1190:3-168
P0DTC1/5ruc/A	-	1	1025-1190:3-168
P0DTC1/5rud/A	-	1	1025-1190:3-168
P0DTC1/5rue/A	-	1	1025-1190:3-168
P0DTC1/5ruf/A	-	1	1025-1190:3-168
P0DTC1/5rug/A	-	1	1025-1190:3-168
P0DTC1/5ruh/A	-	1	1025-1190:3-168
P0DTC1/5rui/A	-	1	1025-1190:3-168
P0DTC1/5ruj/A	-	1	1025-1190:3-168
P0DTC1/5ruk/A	-	1	1025-1190:3-168
P0DTC1/5rul/A	-	1	1025-1190:3-168
P0DTC1/5rum/A	-	1	1025-1190:3-168
P0DTC1/5run/A	-	1	1025-1190:3-168
P0DTC1/5ruo/A	-	1	1025-1190:3-168
P0DTC1/5rup/A	-	1	1025-1190:3-168
P0DTC1/5ruq/A	-	1	1025-1190:3-168
P0DTC1/5rur/A	-	1	1025-1190:3-168
P0DTC1/5rus/A	-	1	1025-1190:3-168
P0DTC1/5rut/A	-	1	1025-1190:3-168
P0DTC1/5ruu/A	-	1	1025-1190:3-168
P0DTC1/5ruv/A	-	1	1025-1190:3-168
P0DTC1/5ruw/A	-	1	1025-1190:3-168
P0DTC1/5rux/A	-	1	1025-1190:3-168
P0DTC1/5ruy/A	-	1	1025-1190:3-168
P0DTC1/5ruz/A	-	1	1025-1190:3-168
P0DTC1/5rv0/A	-	1	1025-1190:3-168
P0DTC1/5rv1/A	-	1	1025-1190:3-168
P0DTC1/5rv2/A	-	1	1025-1190:3-168
P0DTC1/5rv3/A	-	1	1025-1190:3-168
P0DTC1/5rv4/A	-	1	1025-1190:3-168
P0DTC1/5rv5/A	-	1	1025-1190:3-168
P0DTC1/5rv6/A	-	1	1025-1190:3-168
P0DTC1/5rv7/A	-	1	1025-1190:3-168
P0DTC1/5rv8/A	-	1	1025-1190:3-168
P0DTC1/5rv9/A	-	1	1025-1190:3-168
P0DTC1/5rva/A	-	1	1025-1190:3-168
P0DTC1/5rvb/A	-	1	1025-1190:3-168
P0DTC1/5rvc/A	-	1	1025-1190:3-168
P0DTC1/5rvd/A	-	1	1025-1190:3-168
P0DTC1/5rve/A	-	1	1025-1190:3-168
P0DTC1/5rvf/A	-	1	1025-1190:3-168
P0DTC1/5rvg/A	-	1	1025-1190:3-168
P0DTC1/5rvh/A	-	1	1025-1190:3-168
P0DTC1/5rvi/A	-	1	1025-1190:3-168
P0DTC1/5rvj/A	-	1	1024-1191:5-172
P0DTC1/5rvk/A	-	1	1024-1191:5-172
P0DTC1/5rvl/A	-	1	1024-1191:5-172
P0DTC1/5rvm/A	-	1	1024-1191:5-172
P0DTC1/5rvn/A	-	1	1024-1191:5-172
P0DTC1/5rvo/A	-	1	1024-1191:5-172
P0DTC1/5rvp/A	-	1	1024-1191:5-172
P0DTC1/5rvq/A	-	1	1024-1191:5-172
P0DTC1/5rvr/A	-	1	1024-1191:5-172
P0DTC1/5rvs/A	-	1	1024-1191:5-172
P0DTC1/5rvt/A	-	1	1024-1191:5-172
P0DTC1/5rvu/A	-	1	1024-1191:5-172
P0DTC1/5rvv/A	-	1	1024-1191:5-172
P0DTC1/5s18/A	-	1	1025-1190:3-168
P0DTC1/5s1a/A	-	1	1025-1190:3-168
P0DTC1/5s1c/A	-	1	1025-1190:3-168
P0DTC1/5s1e/A	-	1	1025-1190:3-168
P0DTC1/5s1g/A	-	1	1025-1190:3-168
P0DTC1/5s1i/A	-	1	1025-1190:3-168
P0DTC1/5s1k/A	-	1	1025-1190:3-168
P0DTC1/5s1m/A	-	1	1025-1190:3-168
P0DTC1/5s1o/A	-	1	1025-1190:3-168
P0DTC1/5s1q/A	-	1	1025-1190:3-168
P0DTC1/5s1s/A	-	1	1025-1190:3-168
P0DTC1/5s1u/A	-	1	1025-1190:3-168
P0DTC1/5s1w/A	-	1	1025-1190:3-168
P0DTC1/5s1y/A	-	1	1025-1190:3-168
P0DTC1/5s20/A	-	1	1025-1190:3-168
P0DTC1/5s22/A	-	1	1025-1190:3-168
P0DTC1/5s24/A	-	1	1025-1190:3-168
P0DTC1/5s26/A	-	1	1025-1190:3-168
P0DTC1/5s27/A	-	1	1025-1190:3-168
P0DTC1/5s28/A	-	1	1025-1190:3-168
P0DTC1/5s29/A	-	1	1025-1190:3-168
P0DTC1/5s2a/A	-	1	1025-1190:3-168
P0DTC1/5s2b/A	-	1	1025-1190:3-168
P0DTC1/5s2c/A	-	1	1025-1190:3-168
P0DTC1/5s2d/A	-	1	1025-1190:3-168
P0DTC1/5s2e/A	-	1	1025-1190:3-168
P0DTC1/5s2f/A	-	1	1025-1190:3-168
P0DTC1/5s2g/A	-	1	1025-1190:3-168
P0DTC1/5s2h/A	-	1	1025-1190:3-168
P0DTC1/5s2i/A	-	1	1025-1190:3-168
P0DTC1/5s2j/A	-	1	1025-1190:3-168
P0DTC1/5s2k/A	-	1	1025-1190:3-168
P0DTC1/5s2l/A	-	1	1025-1190:3-168
P0DTC1/5s2m/A	-	1	1025-1190:3-168
P0DTC1/5s2n/A	-	1	1025-1190:3-168
P0DTC1/5s2o/A	-	1	1025-1190:3-168
P0DTC1/5s2p/A	-	1	1025-1190:3-168
P0DTC1/5s2q/A	-	1	1025-1190:3-168
P0DTC1/5s2r/A	-	1	1025-1190:3-168
P0DTC1/5s2s/A	-	1	1025-1190:3-168
P0DTC1/5s2t/A	-	1	1025-1190:3-168
P0DTC1/5s2u/A	-	1	1025-1190:3-168
P0DTC1/5s2v/A	-	1	1025-1190:3-168
P0DTC1/5s2w/A	-	1	1025-1190:3-168
P0DTC1/5s2x/A	-	1	1025-1190:3-168
P0DTC1/5s2y/A	-	1	1025-1190:3-168
P0DTC1/5s2z/A	-	1	1025-1190:3-168
P0DTC1/5s30/A	-	1	1025-1190:3-168
P0DTC1/5s31/A	-	1	1025-1190:3-168
P0DTC1/5s32/A	-	1	1025-1190:3-168
P0DTC1/5s33/A	-	1	1025-1190:3-168
P0DTC1/5s34/A	-	1	1025-1190:3-168
P0DTC1/5s35/A	-	1	1025-1190:3-168
P0DTC1/5s36/A	-	1	1025-1190:3-168
P0DTC1/5s37/A	-	1	1025-1190:3-168
P0DTC1/5s38/A	-	1	1025-1190:3-168
P0DTC1/5s39/A	-	1	1025-1190:3-168
P0DTC1/5s3a/A	-	1	1025-1190:3-168
P0DTC1/5s3b/A	-	1	1025-1190:3-168
P0DTC1/5s3c/A	-	1	1025-1190:3-168
P0DTC1/5s3d/A	-	1	1025-1190:3-168
P0DTC1/5s3e/A	-	1	1025-1190:3-168
P0DTC1/5s3f/A	-	1	1025-1190:3-168
P0DTC1/5s3g/A	-	1	1025-1190:3-168
P0DTC1/5s3h/A	-	1	1025-1190:3-168
P0DTC1/5s3i/A	-	1	1025-1190:3-168
P0DTC1/5s3j/A	-	1	1025-1190:3-168
P0DTC1/5s3k/A	-	1	1025-1190:3-168
P0DTC1/5s3l/A	-	1	1025-1190:3-168
P0DTC1/5s3m/A	-	1	1025-1190:3-168
P0DTC1/5s3n/A	-	1	1025-1190:3-168
P0DTC1/5s3o/A	-	1	1025-1190:3-168
P0DTC1/5s3p/A	-	1	1025-1190:3-168
P0DTC1/5s3q/A	-	1	1025-1190:3-168
P0DTC1/5s3r/A	-	1	1025-1190:3-168
P0DTC1/5s3s/A	-	1	1025-1190:3-168
P0DTC1/5s3t/A	-	1	1025-1190:3-168
P0DTC1/5s3u/A	-	1	1025-1190:3-168
P0DTC1/5s3v/A	-	1	1025-1190:3-168
P0DTC1/5s3w/A	-	1	1025-1190:3-168
P0DTC1/5s3x/A	-	1	1025-1190:3-168
P0DTC1/5s3y/A	-	1	1025-1190:3-168
P0DTC1/5s3z/A	-	1	1025-1190:3-168
P0DTC1/5s40/A	-	1	1025-1190:3-168
P0DTC1/5s41/A	-	1	1025-1190:3-168
P0DTC1/5s42/A	-	1	1025-1190:3-168
P0DTC1/5s43/A	-	1	1025-1190:3-168
P0DTC1/5s44/A	-	1	1025-1190:3-168
P0DTC1/5s45/A	-	1	1025-1190:3-168
P0DTC1/5s46/A	-	1	1025-1190:3-168
P0DTC1/5s47/A	-	1	1025-1190:3-168
P0DTC1/5s48/A	-	1	1025-1190:3-168
P0DTC1/5s49/A	-	1	1025-1190:3-168
P0DTC1/5s4a/A	-	1	1025-1190:3-168
P0DTC1/5s4b/A	-	1	1025-1190:3-168
P0DTC1/5s4c/A	-	1	1025-1190:3-168
P0DTC1/5s4d/A	-	1	1025-1190:3-168
P0DTC1/5s4e/A	-	1	1025-1190:3-168
P0DTC1/5s4f/A	-	1	1025-1190:3-168
P0DTC1/5s4g/A	-	1	1025-1190:3-168
P0DTC1/5s4h/A	-	1	1025-1190:3-168
P0DTC1/5s4i/A	-	1	1025-1190:3-168
P0DTC1/5s4j/A	-	1	1025-1190:3-168
P0DTC1/5s4k/A	-	1	1025-1190:3-168
P0DTC1/5s73/A	-	1	1025-1190:3-168
P0DTC1/5s74/A	-	1	1025-1190:3-168
P0DTC1/5zu7/A	2.5e-14	0.44	1035-1185:15-165
P0DTC1/5zu9/A	2.5e-14	0.44	1035-1185:15-165
P0DTC1/5zua/A	2.5e-14	0.44	1035-1185:15-165
P0DTC1/5zub/A	2.5e-14	0.44	1035-1185:15-165
P0DTC1/6fy5/A	1.6e-12	0.18	1057-1110:41-94 1111-1138:96-123 1139-1170:130-161
P0DTC1/6lh4/A	9.5e-17	0.27	1035-1048:61-74 1053-1089:75-111 1094-1110:112-128 1111-1125:130-144 1126-1138:148-160 1139-1171:167-199
P0DTC1/6mea/A	1.8e-15	0.44	1037-1190:14-167
P0DTC1/6meb/A	1.8e-15	0.44	1037-1190:14-167
P0DTC1/6men/A	1.8e-15	0.44	1037-1190:14-167
P0DTC1/6qzu/A	5.3e-11	0.21	1141-1164:103-126 1166-1170:127-131
P0DTC1/6r0f/A	5.3e-11	0.21	1141-1164:103-126 1166-1170:127-131
P0DTC1/6r0g/A	5.3e-11	0.21	1141-1164:103-126 1166-1170:127-131
P0DTC1/6r0p/A	5.3e-11	0.21	1141-1164:103-126 1166-1170:127-131
P0DTC1/6r0r/A	5.3e-11	0.21	1141-1164:103-126 1166-1170:127-131
P0DTC1/6r0t/A	5.3e-11	0.21	1141-1164:103-126 1166-1170:127-131
P0DTC1/6vuq/A	1.5e-11	0.26	1038-1048:12-22 1053-1085:23-55 1095-1108:56-69 1111-1125:70-84 1126-1138:88-100 1139-1163:107-131 1165-1170:132-137
P0DTC1/6vxs/A	-	1	1024-1190:2-168
P0DTC1/6w02/A	-	1	1024-1190:2-168
P0DTC1/6w0t/A	1.5e-11	0.26	1038-1048:12-22 1053-1085:23-55 1095-1108:56-69 1111-1125:70-84 1126-1138:88-100 1139-1163:107-131 1165-1170:132-137
P0DTC1/6w6y/A	-	1	1024-1190:2-168
P0DTC1/6w7h/A	1.5e-11	0.26	1038-1048:12-22 1053-1085:23-55 1095-1108:56-69 1111-1125:70-84 1126-1138:88-100 1139-1163:107-131 1165-1170:132-137
P0DTC1/6w8k/A	1.5e-11	0.26	1038-1048:12-22 1053-1085:23-55 1095-1108:56-69 1111-1125:70-84 1126-1138:88-100 1139-1163:107-131 1165-1170:132-137
P0DTC1/6w8m/A	1.5e-11	0.26	1038-1048:12-22 1053-1085:23-55 1095-1108:56-69 1111-1125:70-84 1126-1138:88-100 1139-1163:107-131 1165-1170:132-137
P0DTC1/6w8q/A	1.5e-11	0.26	1038-1048:12-22 1053-1085:23-55 1095-1108:56-69 1111-1125:70-84 1126-1138:88-100 1139-1163:107-131 1165-1170:132-137
P0DTC1/6w8y/A	1.5e-11	0.26	1038-1048:12-22 1053-1085:23-55 1095-1108:56-69 1111-1125:70-84 1126-1138:88-100 1139-1163:107-131 1165-1170:132-137
P0DTC1/6w8z/A	1.5e-11	0.26	1038-1048:12-22 1053-1085:23-55 1095-1108:56-69 1111-1125:70-84 1126-1138:88-100 1139-1163:107-131 1165-1170:132-137
P0DTC1/6w91/A	1.5e-11	0.26	1038-1048:12-22 1053-1085:23-55 1095-1108:56-69 1111-1125:70-84 1126-1138:88-100 1139-1163:107-131 1165-1170:132-137
P0DTC1/6wcf/A	-	1	1024-1190:2-168
P0DTC1/6wen/A	-	1	1024-1190:2-168
P0DTC1/6wey/A	-	1	1025-1195:2-172
P0DTC1/6woj/A	-	1	1023-1197:2-176
P0DTC1/6y4y/A	3.3e-14	0.28	1033-1048:190-205 1053-1089:206-242 1094-1110:243-259 1111-1124:261-274 1125-1138:278-291 1139-1171:298-330
P0DTC1/6y4z/A	3.3e-14	0.28	1033-1048:190-205 1053-1089:206-242 1094-1110:243-259 1111-1124:261-274 1125-1138:278-291 1139-1171:298-330
P0DTC1/6y73/A	3.3e-14	0.28	1033-1048:190-205 1053-1089:206-242 1094-1110:243-259 1111-1124:261-274 1125-1138:278-291 1139-1171:298-330
P0DTC1/6ywk/A	-	1	1025-1191:4-170
P0DTC1/6ywl/A	-	1	1025-1191:4-170
P0DTC1/6ywm/A	-	1	1025-1191:4-170
P0DTC1/6z5t/A	-	1	1024-1197:3-176
P0DTC1/6z6i/A	-	1	1024-1197:3-176
P0DTC1/6z72/A	-	1	1024-1197:3-176
P0DTC1/7bf3/A	-	1	1025-1191:4-170
P0DTC1/7bf4/A	-	1	1025-1191:4-170
P0DTC1/7bf5/A	-	1	1025-1191:4-170
P0DTC1/7bf6/A	-	1	1025-1191:4-170
P0DTC1/7c33/A	-	1	1025-1194:5-174
P0DTC1/7cz4/A	-	1	1025-1194:5-174
P0DTC1/7jme/A	-	1	1025-1195:2-172
P0DTC1/7kg3/A	-	1	1025-1189:3-167
P0DTC1/7kqo/A	-	1	1025-1190:3-168
P0DTC1/7kqp/A	-	1	1025-1190:3-168
P0DTC1/7kqw/A	-	1	1024-1191:5-172
P0DTC1/7kr0/A	-	1	1024-1191:5-172
P0DTC1/7kr1/A	-	1	1024-1191:5-172
P0DTC1/7kxb/A	-	1	1025-1189:3-167
P0DTC1/7lg7/A	-	1	1025-1189:3-167
SUD-N:
P0DTC1/6yxj/A	1.3e-21	0.69	1230-1368:4-142
SUD-M:
P0DTC1/2jzd/A	4.2e-23	0.8	1367-1493:3-129
P0DTC1/2jze/A	4.2e-23	0.8	1367-1493:3-129
P0DTC1/2jzf/A	1.7e-27	0.79	1354-1493:4-143
P0DTC1/2kqv/A	3.4e-34	0.78	1367-1538:3-174 1539-1561:176-198
P0DTC1/2rnk/A	1.7e-27	0.79	1354-1493:4-143
P0DTC1/2w2g/A	5.5e-39	0.51	1062-1104:20-62 1106-1107:63-64 1113-1144:65-96 1146-1165:97-116 1167-1183:117-133 1212-1212:134-134 1365-1494:135-264
P0DTC1/2wct/A	5.5e-39	0.51	1062-1104:20-62 1106-1107:63-64 1113-1144:65-96 1146-1165:97-116 1167-1183:117-133 1212-1212:134-134 1365-1494:135-264
P0DTC1/4ypt/A	4.3e-58	0.27	1421-1440:1-20 1443-1452:21-30 1453-1488:32-67 1498-1505:68-75 1520-1530:76-86 1568-1632:87-151 1633-1643:153-163 1645-1653:164-172 1655-1753:173-271 1755-1794:272-311 1796-1817:312-333 1819-1829:334-344 1831-1873:345-387
SUD-C:
P0DTC1/2kaf/A	5.5e-12	0.71	1496-1538:1-43 1539-1561:45-67
P0DTC1/2kqw/A	3.4e-34	0.78	1367-1538:3-174 1539-1561:176-198
P0DTC1/6mwm/A	8.2e-11	0.18	1492-1520:1-29 1521-1538:33-50 1539-1567:52-80
PL-Pro:
P0DTC1/2fe8/A	1.8e-30	0.83	1565-1876:3-314
P0DTC1/3e9s/A	1.6e-30	0.83	1564-1878:4-318
P0DTC1/3mj5/A	1.6e-30	0.83	1565-1878:3-316
P0DTC1/3mp2/A	8.1e-13	0.23	1655-1689:4-38 1695-1740:39-84 1743-1753:85-95 1755-1764:96-105 1765-1770:108-113 1776-1782:114-120 1786-1788:121-123 1789-1810:125-146 1811-1845:150-184 1847-1857:185-195
P0DTC1/4m0w/A	2e-30	0.82	1565-1883:3-321
P0DTC1/4mm3/B	1.6e-30	0.83	1565-1878:3-316
P0DTC1/4ovz/A	1.6e-30	0.83	1565-1878:3-316
P0DTC1/4ow0/A	1.6e-30	0.83	1565-1878:3-316
P0DTC1/4p16/A	4.6e-33	0.31	1565-1632:7-74 1633-1687:76-130 1688-1742:132-186 1743-1816:188-261 1817-1829:265-277 1830-1845:279-294 1846-1876:296-326
P0DTC1/4pt5/A	1.9e-32	0.31	1566-1632:4-70 1633-1687:72-126 1688-1742:128-182 1743-1813:184-254 1814-1829:258-273 1830-1845:275-290 1846-1878:292-324
P0DTC1/4r3d/B	8.7e-33	0.31	1565-1632:7-74 1633-1687:76-130 1688-1742:132-186 1743-1813:188-258 1814-1830:262-278 1831-1845:280-294 1846-1886:296-336
P0DTC1/4rez/A	1.1e-31	0.31	1566-1632:4-70 1633-1687:72-126 1688-1742:128-182 1743-1811:184-252 1812-1812:254-254 1813-1813:256-256 1814-1829:258-273 1830-1845:275-290 1846-1878:292-324
P0DTC1/4rf0/A	1.1e-31	0.31	1566-1632:4-70 1633-1687:72-126 1688-1742:128-182 1743-1811:184-252 1812-1812:254-254 1813-1813:256-256 1814-1829:258-273 1830-1845:275-290 1846-1878:292-324
P0DTC1/4rf1/A	1.1e-31	0.31	1566-1632:4-70 1633-1687:72-126 1688-1742:128-182 1743-1811:184-252 1812-1812:254-254 1813-1813:256-256 1814-1829:258-273 1830-1845:275-290 1846-1878:292-324
P0DTC1/4rna/A	1.9e-32	0.31	1566-1632:4-70 1633-1687:72-126 1688-1742:128-182 1743-1813:184-254 1814-1829:258-273 1830-1845:275-290 1846-1878:292-324
P0DTC1/4wur/A	6.2e-33	0.3	1565-1632:7-74 1633-1687:76-130 1688-1742:132-186 1743-1816:188-261 1817-1829:265-277 1830-1845:279-294 1846-1876:296-326
P0DTC1/4x2z/A	1.4e-30	0.23	1564-1592:6-34 1594-1609:35-50 1612-1620:51-59 1622-1628:60-66 1632-1643:67-78 1645-1651:79-85 1654-1691:86-123 1693-1744:124-175 1745-1752:178-185 1754-1770:186-202 1771-1816:204-249 1817-1835:251-269 1836-1838:271-273
P0DTC1/4ypt/A	4.3e-58	0.27	1421-1440:1-20 1443-1452:21-30 1453-1488:32-67 1498-1505:68-75 1520-1530:76-86 1568-1632:87-151 1633-1643:153-163 1645-1653:164-172 1655-1753:173-271 1755-1794:272-311 1796-1817:312-333 1819-1829:334-344 1831-1873:345-387
P0DTC1/5bz0/A	1.9e-31	0.23	1564-1592:4-32 1594-1609:33-48 1612-1620:49-57 1622-1628:58-64 1632-1643:65-76 1645-1651:77-83 1654-1691:84-121 1693-1744:122-173 1745-1752:176-183 1754-1770:184-200 1771-1816:202-247 1817-1835:249-267 1836-1838:269-271
P0DTC1/5e6j/A	1.5e-30	0.82	1564-1881:2-319
P0DTC1/5ko3/A	9.8e-31	0.31	1628-1632:2-6 1633-1686:8-61 1687-1742:63-118 1743-1815:120-192 1816-1829:196-209 1830-1845:211-226 1846-1875:228-257
P0DTC1/5tl6/B	2.9e-29	0.83	1564-1878:5-319
P0DTC1/5tl7/B	2.9e-29	0.83	1564-1878:5-319
P0DTC1/5v69/A	1.1e-31	0.31	1566-1632:4-70 1633-1687:72-126 1688-1742:128-182 1743-1811:184-252 1812-1812:254-254 1813-1813:256-256 1814-1829:258-273 1830-1845:275-290 1846-1878:292-324
P0DTC1/5v6a/A	1.1e-31	0.31	1566-1632:4-70 1633-1687:72-126 1688-1742:128-182 1743-1811:184-252 1812-1812:254-254 1813-1813:256-256 1814-1829:258-273 1830-1845:275-290 1846-1878:292-324
P0DTC1/5w8t/A	3.1e-32	0.31	1566-1632:2-68 1633-1687:70-124 1688-1742:126-180 1743-1811:182-250 1812-1812:252-252 1813-1829:255-271 1830-1845:273-288 1846-1878:290-322
P0DTC1/5w8u/A	3.1e-32	0.31	1566-1632:2-68 1633-1687:70-124 1688-1742:126-180 1743-1811:182-250 1812-1812:252-252 1813-1829:255-271 1830-1845:273-288 1846-1878:290-322
P0DTC1/5wfi/A	1.3e-30	0.31	1566-1632:1-67 1633-1643:69-79 1645-1653:80-88 1655-1753:89-187 1755-1794:188-227 1796-1816:228-248 1818-1829:249-260 1831-1873:261-303
P0DTC1/5y3e/A	1e-30	0.82	1565-1878:3-316
P0DTC1/5y3q/A	1e-30	0.82	1565-1878:3-316
P0DTC1/6bi8/A	1e-30	0.3	1627-1632:2-7 1633-1686:9-62 1687-1742:64-119 1743-1816:121-194 1817-1829:198-210 1830-1845:212-227 1846-1876:229-259
P0DTC1/6noz/A	4.1e-18	0.19	1631-1642:4-15 1647-1652:16-21 1653-1753:23-123 1754-1774:126-146 1783-1810:147-174 1811-1814:176-179 1815-1828:181-194 1829-1845:197-213 1847-1871:214-238
P0DTC1/6w9c/A	-	0.99	1566-1880:3-317
P0DTC1/6wrh/A	-	1	1564-1878:4-318
P0DTC1/6wuu/A	-	0.99	1563-1881:2-320
P0DTC1/6wx4/D	-	0.99	1563-1881:2-320
P0DTC1/6wzu/A	-	0.99	1561-1877:1-317
P0DTC1/6xa9/A	-	1	1562-1878:2-318
P0DTC1/6xaa/A	-	1	1563-1878:3-318
P0DTC1/6xg3/A	-	1	1564-1878:4-318
P0DTC1/6yva/A	-	1	1565-1878:2-315
P0DTC1/7cjd/D	-	0.99	1564-1883:2-321
P0DTC1/7cjm/B	-	1	1564-1878:2-316
P0DTC1/7cmd/A	-	1	1566-1881:4-319
P0DTC1/7d47/A	-	1	1565-1880:2-317
P0DTC1/7d6h/A	-	1	1563-1878:5-320
P0DTC1/7d7t/B	-	1	1563-1878:5-320
P0DTC1/7e35/B	-	1	1565-1878:2-315
P0DTC1/7jir/A	-	1	1564-1878:4-318
P0DTC1/7jit/A	-	1	1564-1878:4-318
P0DTC1/7jiv/A	-	1	1564-1878:4-318
P0DTC1/7jiw/A	-	0.99	1561-1877:1-317
P0DTC1/7jn2/A	-	0.99	1561-1877:1-317
P0DTC1/7jrn/A	-	0.99	1565-1880:2-317
P0DTC1/7koj/A	-	0.1	1564-1878:4-318
P0DTC1/7kok/A	-	0.1	1564-1878:4-318
P0DTC1/7kol/A	-	0.99	1561-1877:1-317
P0DTC1/7krx/A	-	0.1	1564-1878:4-318
P0DTC1/7lbr/A	-	0.1	1566-1878:4-316
P0DTC1/7lbs/A	-	0.1	1566-1878:4-316
P0DTC1/7llf/A	-	0.1	1566-1878:4-316
P0DTC1/7llz/A	-	0.1	1566-1878:4-316
P0DTC1/7los/A	-	0.1	1566-1878:4-316
P0DTC1/7m1y/A	-	0.1	1564-1878:4-318
P0DTC1/7nfv/AAA	-	0.1	1565-1878:2-315
NSP3 (8)
No matching structures
NAB
P0DTC1/2k87/A	2.6e-19	0.82	1907-2021:2-116
P0DTC1/6l5t/A	4.1e-18	0.33	1892-1909:158-175
P0DTC1/6noz/A	4.1e-18	0.19	1907-2021:1-115
NSP3 - 10
No matching structures

## Sheet: NSP4
	E-value	Identity Score	Alignment (UniProt:PDB-SEQRES)
NSP4 - 1
No matching structures
NSP4C - 1
P0DTC1/3gzf/A	1.1e-38	0.38	3168-3196:5-33 3199-3260:34-95
P0DTC1/3vc8/A	5e-38	0.59	3169-3196:1-28 3199-3242:29-72 3243-3263:74-94
P0DTC1/3vcb/A	5.2e-38	0.59	3169-3196:1-28 3199-3242:29-72 3243-3263:74-94
NSP4 - 2
No matching structures
NSP4C -2
P0DTC1/3gzf/A	1.1e-38	0.38	3168-3196:5-33 3199-3260:34-95
P0DTC1/3vc8/A	5e-38	0.59	3169-3196:1-28 3199-3242:29-72 3243-3263:74-94
P0DTC1/3vcb/A	5.2e-38	0.59	3169-3196:1-28 3199-3242:29-72 3243-3263:74-94
P0DTC1/7kvg/C	-	1	3260-3263:5-8

## Sheet: NSP5
	E-value	Identity Score	Alignment (UniProt:PDB-SEQRES)
NSP5 (3CL-Pro)
P0DTC1/1lvo/A	5.5e-123	0.45	3264-3308:1-45 3310-3510:46-246 3513-3535:247-269 3537-3569:270-302
P0DTC1/1p9s/A	7.1e-122	0.41	3264-3314:1-51 3316-3510:52-246 3513-3535:247-269 3537-3567:270-300
P0DTC1/1p9u/A	5.5e-123	0.45	3264-3308:1-45 3310-3510:46-246 3513-3535:247-269 3537-3569:270-302
P0DTC1/1q2w/A	1.3e-123	0.95	3263-3568:2-307
P0DTC1/1uj1/A	1e-123	0.96	3264-3569:1-306
P0DTC1/1uk2/A	1e-123	0.96	3264-3569:1-306
P0DTC1/1uk3/A	1e-123	0.96	3264-3569:1-306
P0DTC1/1uk4/A	1e-123	0.96	3264-3569:1-306
P0DTC1/1wof/A	8.7e-125	0.95	3261-3569:3-311
P0DTC1/1z1i/A	1e-123	0.96	3264-3569:1-306
P0DTC1/1z1j/A	1e-123	0.96	3264-3569:1-306
P0DTC1/2a5a/A	1e-123	0.96	3264-3569:1-306
P0DTC1/2a5i/A	1e-123	0.96	3264-3569:1-306
P0DTC1/2a5k/A	1.8e-124	0.96	3263-3569:1-307
P0DTC1/2alv/A	5.3e-123	0.95	3264-3568:1-305
P0DTC1/2amd/A	8.7e-125	0.95	3261-3569:3-311
P0DTC1/2amp/A	1.1e-123	0.45	3263-3308:2-47 3310-3510:48-248 3513-3535:249-271 3537-3569:272-304
P0DTC1/2amq/A	8.7e-125	0.95	3261-3569:3-311
P0DTC1/2bx3/A	1e-123	0.96	3264-3569:1-306
P0DTC1/2bx4/A	1e-123	0.96	3264-3569:1-306
P0DTC1/2c3s/A	1e-123	0.96	3264-3569:1-306
P0DTC1/2d2d/A	8.7e-125	0.95	3261-3569:3-311
P0DTC1/2duc/A	1e-123	0.96	3264-3569:1-306
P0DTC1/2gt7/A	1e-123	0.96	3264-3569:1-306
P0DTC1/2gt8/A	1.8e-124	0.96	3263-3569:1-307
P0DTC1/2gtb/A	1.8e-124	0.96	3263-3569:1-307
P0DTC1/2gx4/A	1e-123	0.96	3264-3569:1-306
P0DTC1/2gz7/A	1e-123	0.96	3264-3569:1-306
P0DTC1/2gz8/A	1e-123	0.96	3264-3569:1-306
P0DTC1/2gz9/A	1e-123	0.96	3264-3569:1-306
P0DTC1/2h2z/A	1e-123	0.96	3264-3569:1-306
P0DTC1/2hob/A	1e-123	0.96	3264-3569:1-306
P0DTC1/2k7x/A	2.6e-43	0.97	3450-3569:1-120
P0DTC1/2liz/A	2.6e-43	0.97	3450-3569:1-120
P0DTC1/2op9/A	1.2e-122	0.96	3263-3564:1-302
P0DTC1/2pwx/A	2.2e-124	0.95	3263-3569:2-308
P0DTC1/2q6d/A	1.8e-121	0.42	3263-3309:2-48 3313-3331:49-67 3332-3477:69-214 3478-3510:221-253 3513-3535:254-276 3537-3569:277-309
P0DTC1/2q6f/A	1.8e-121	0.42	3263-3309:2-48 3313-3331:49-67 3332-3477:69-214 3478-3510:221-253 3513-3535:254-276 3537-3569:277-309
P0DTC1/2q6g/A	1e-123	0.96	3264-3569:1-306
P0DTC1/2qc2/A	2.2e-124	0.95	3263-3569:2-308
P0DTC1/2qcy/A	1e-123	0.96	3264-3569:1-306
P0DTC1/2qiq/A	7.4e-122	0.96	3264-3564:1-301
P0DTC1/2v6n/A	1e-123	0.96	3264-3569:1-306
P0DTC1/2vj1/A	8.1e-122	0.96	3265-3567:1-303
P0DTC1/2yna/A	2.4e-123	0.5	3264-3332:1-69 3333-3510:73-250 3513-3535:251-273 3537-3569:274-306
P0DTC1/2ynb/A	2.4e-123	0.5	3264-3332:1-69 3333-3510:73-250 3513-3535:251-273 3537-3569:274-306
P0DTC1/2z3c/A	1e-123	0.96	3264-3569:1-306
P0DTC1/2z3d/A	1e-123	0.96	3264-3569:1-306
P0DTC1/2z3e/A	1e-123	0.96	3264-3569:1-306
P0DTC1/2z94/A	1e-123	0.96	3264-3569:1-306
P0DTC1/2z9g/A	1e-123	0.96	3264-3569:1-306
P0DTC1/2z9j/A	1e-123	0.96	3264-3569:1-306
P0DTC1/2z9k/A	1e-123	0.96	3264-3569:1-306
P0DTC1/2z9l/A	1e-123	0.96	3264-3569:1-306
P0DTC1/2zu2/A	7.7e-123	0.41	3264-3314:1-51 3316-3510:52-246 3513-3535:247-269 3537-3569:270-302
P0DTC1/2zu4/A	1e-123	0.96	3264-3569:1-306
P0DTC1/2zu5/A	1e-123	0.96	3264-3569:1-306
P0DTC1/3atw/A	1e-123	0.96	3264-3569:1-306
P0DTC1/3avz/A	1e-123	0.96	3264-3569:1-306
P0DTC1/3aw0/A	1e-123	0.96	3264-3569:1-306
P0DTC1/3aw1/A	1e-123	0.96	3264-3569:1-306
P0DTC1/3d23/B	7e-123	0.5	3263-3510:2-249 3513-3535:250-272 3537-3566:273-302
P0DTC1/3d62/A	1.2e-120	0.96	3266-3564:1-299
P0DTC1/3e91/A	1.2e-123	0.96	3264-3569:1-306
P0DTC1/3ea7/A	1.2e-123	0.96	3264-3569:1-306
P0DTC1/3ea8/A	1.2e-123	0.96	3264-3569:1-306
P0DTC1/3ea9/A	1.2e-123	0.96	3264-3569:1-306
P0DTC1/3eaj/A	1.2e-123	0.96	3264-3569:1-306
P0DTC1/3ebn/A	3.1e-42	0.97	3452-3569:1-118
P0DTC1/3f9e/A	2.2e-124	0.95	3263-3569:2-308
P0DTC1/3f9f/A	2.2e-124	0.95	3263-3569:2-308
P0DTC1/3f9g/A	1.5e-122	0.95	3263-3564:2-303
P0DTC1/3f9h/A	2.2e-124	0.95	3263-3569:2-308
P0DTC1/3fzd/A	7.1e-122	0.96	3264-3564:1-301
P0DTC1/3iwm/A	1e-123	0.96	3264-3569:1-306
P0DTC1/3m3s/A	1e-123	0.96	3264-3569:1-306
P0DTC1/3m3t/A	2.2e-124	0.95	3263-3569:2-308
P0DTC1/3m3v/A	2.5e-124	0.96	3263-3569:2-308
P0DTC1/3sn8/A	1e-123	0.96	3264-3569:1-306
P0DTC1/3sna/A	7.4e-122	0.96	3264-3564:1-301
P0DTC1/3snb/A	1e-123	0.96	3264-3569:1-306
P0DTC1/3snc/A	1e-123	0.96	3264-3569:1-306
P0DTC1/3snd/A	1e-123	0.96	3264-3569:1-306
P0DTC1/3sne/A	1e-123	0.96	3264-3569:1-306
P0DTC1/3szn/A	1e-123	0.96	3264-3569:1-306
P0DTC1/3tit/A	1e-123	0.96	3264-3569:1-306
P0DTC1/3tiu/A	1e-123	0.96	3264-3569:1-306
P0DTC1/3tlo/A	1.3e-122	0.44	3264-3314:1-51 3316-3415:52-151 3416-3510:153-247 3513-3535:248-270 3537-3569:271-303
P0DTC1/3tns/A	1e-123	0.96	3264-3569:1-306
P0DTC1/3tnt/A	1e-123	0.96	3264-3569:1-306
P0DTC1/3v3m/A	1e-123	0.96	3264-3569:1-306
P0DTC1/3vb3/A	1e-123	0.96	3264-3569:1-306
P0DTC1/3vb4/A	1e-123	0.96	3264-3569:1-306
P0DTC1/3vb5/A	1e-123	0.96	3264-3569:1-306
P0DTC1/3vb6/A	1e-123	0.96	3264-3569:1-306
P0DTC1/3vb7/A	1e-123	0.96	3264-3569:1-306
P0DTC1/4f49/A	2.4e-123	0.44	3263-3308:7-52 3310-3510:53-253 3513-3535:254-276 3537-3570:277-310
P0DTC1/4hi3/A	1.8e-124	0.95	3263-3572:1-310
P0DTC1/4mds/A	7.9e-123	0.96	3264-3566:1-303
P0DTC1/4rsp/A	2.4e-124	0.51	3264-3335:1-72 3336-3510:76-250 3513-3535:251-273 3537-3569:274-306
P0DTC1/4tww/A	1e-123	0.96	3264-3569:1-306
P0DTC1/4twy/A	1e-123	0.96	3264-3569:1-306
P0DTC1/4wmd/A	2.5e-124	0.5	3264-3335:1-72 3336-3510:76-250 3513-3535:251-273 3537-3569:274-306
P0DTC1/4wme/A	2.5e-124	0.5	3264-3335:1-72 3336-3510:76-250 3513-3535:251-273 3537-3569:274-306
P0DTC1/4wmf/A	2.5e-124	0.5	3264-3335:1-72 3336-3510:76-250 3513-3535:251-273 3537-3569:274-306
P0DTC1/4wy3/A	1e-123	0.96	3264-3569:1-306
P0DTC1/4xfq/A	2.5e-121	0.45	3264-3314:1-51 3316-3510:52-246 3513-3535:247-269 3537-3567:270-300
P0DTC1/4ylu/A	2.4e-124	0.51	3264-3335:1-72 3336-3510:76-250 3513-3535:251-273 3537-3569:274-306
P0DTC1/4yo9/A	2.4e-123	0.5	3264-3332:1-69 3333-3510:73-250 3513-3535:251-273 3537-3569:274-306
P0DTC1/4yog/A	2.4e-123	0.5	3264-3332:1-69 3333-3510:73-250 3513-3535:251-273 3537-3569:274-306
P0DTC1/4yoi/A	2.4e-123	0.5	3264-3332:1-69 3333-3510:73-250 3513-3535:251-273 3537-3569:274-306
P0DTC1/4yoj/A	2.4e-123	0.5	3264-3332:1-69 3333-3510:73-250 3513-3535:251-273 3537-3569:274-306
P0DTC1/4zro/A	6.7e-122	0.44	3264-3308:1-45 3310-3510:46-246 3513-3535:247-269 3537-3566:270-299
P0DTC1/4zuh/A	2.3e-121	0.44	3264-3314:1-51 3316-3510:52-246 3513-3535:247-269 3537-3567:270-300
P0DTC1/5b6o/A	3.2e-125	0.94	3264-3579:1-316
P0DTC1/5c3n/A	2.4e-124	0.51	3264-3335:1-72 3336-3510:76-250 3513-3535:251-273 3537-3569:274-306
P0DTC1/5c5n/A	1e-123	0.96	3264-3569:1-306
P0DTC1/5c5o/A	1e-123	0.96	3264-3569:1-306
P0DTC1/5eu8/A	3.5e-124	0.44	3260-3308:2-50 3310-3510:51-251 3513-3535:252-274 3537-3569:275-307
P0DTC1/5gwy/A	5.7e-124	0.44	3260-3314:2-56 3316-3415:57-156 3416-3510:158-252 3513-3535:253-275 3537-3569:276-308
P0DTC1/5gwz/B	3.2e-124	0.44	3260-3314:2-56 3316-3510:57-251 3513-3535:252-274 3537-3569:275-307
P0DTC1/5hyo/A	3.7e-122	0.45	3264-3314:1-51 3316-3510:52-246 3513-3535:247-269 3537-3568:270-301
P0DTC1/5n19/A	1e-123	0.96	3264-3569:1-306
P0DTC1/5n5o/A	1e-123	0.96	3264-3569:1-306
P0DTC1/5nh0/A	4.6e-121	0.45	3264-3314:1-51 3316-3415:52-151 3416-3510:153-247 3513-3535:248-270 3537-3565:271-299
P0DTC1/5nh0/B	1.8e-121	0.44	3264-3314:1-51 3316-3415:52-151 3416-3510:153-247 3513-3535:248-270 3537-3566:271-300
P0DTC1/5nh0/C	4.5e-121	0.44	3264-3314:1-51 3316-3415:52-151 3416-3510:153-247 3513-3535:248-270 3537-3565:271-299
P0DTC1/5r7y/A	-	1	3264-3569:1-306
P0DTC1/5r7z/A	-	1	3264-3569:1-306
P0DTC1/5r80/A	-	1	3264-3569:1-306
P0DTC1/5r81/A	-	1	3264-3569:1-306
P0DTC1/5r82/A	-	1	3264-3569:1-306
P0DTC1/5r83/A	-	1	3264-3569:1-306
P0DTC1/5r84/A	-	1	3264-3569:1-306
P0DTC1/5r8t/A	-	1	3264-3569:1-306
P0DTC1/5re4/A	-	1	3264-3569:1-306
P0DTC1/5re5/A	-	1	3264-3569:1-306
P0DTC1/5re6/A	-	1	3264-3569:1-306
P0DTC1/5re7/A	-	1	3264-3569:1-306
P0DTC1/5re8/A	-	1	3264-3569:1-306
P0DTC1/5re9/A	-	1	3264-3569:1-306
P0DTC1/5rea/A	-	1	3264-3569:1-306
P0DTC1/5reb/A	-	1	3264-3569:1-306
P0DTC1/5rec/A	-	1	3264-3569:1-306
P0DTC1/5red/A	-	1	3264-3569:1-306
P0DTC1/5ree/A	-	1	3264-3569:1-306
P0DTC1/5ref/A	-	1	3264-3569:1-306
P0DTC1/5reg/A	-	1	3264-3569:1-306
P0DTC1/5reh/A	-	1	3264-3569:1-306
P0DTC1/5rei/A	-	1	3264-3569:1-306
P0DTC1/5rej/A	-	1	3264-3569:1-306
P0DTC1/5rek/A	-	1	3264-3569:1-306
P0DTC1/5rel/A	-	1	3264-3569:1-306
P0DTC1/5rem/A	-	1	3264-3569:1-306
P0DTC1/5ren/A	-	1	3264-3569:1-306
P0DTC1/5reo/A	-	1	3264-3569:1-306
P0DTC1/5rep/A	-	1	3264-3569:1-306
P0DTC1/5rer/A	-	1	3264-3569:1-306
P0DTC1/5res/A	-	1	3264-3569:1-306
P0DTC1/5ret/A	-	1	3264-3569:1-306
P0DTC1/5reu/A	-	1	3264-3569:1-306
P0DTC1/5rev/A	-	1	3264-3569:1-306
P0DTC1/5rew/A	-	1	3264-3569:1-306
P0DTC1/5rex/A	-	1	3264-3569:1-306
P0DTC1/5rey/A	-	1	3264-3569:1-306
P0DTC1/5rez/A	-	1	3264-3569:1-306
P0DTC1/5rf0/A	-	1	3264-3569:1-306
P0DTC1/5rf1/A	-	1	3264-3569:1-306
P0DTC1/5rf2/A	-	1	3264-3569:1-306
P0DTC1/5rf3/A	-	1	3264-3569:1-306
P0DTC1/5rf4/A	-	1	3264-3569:1-306
P0DTC1/5rf5/A	-	1	3264-3569:1-306
P0DTC1/5rf6/A	-	1	3264-3569:1-306
P0DTC1/5rf7/A	-	1	3264-3569:1-306
P0DTC1/5rf8/A	-	1	3264-3569:1-306
P0DTC1/5rf9/A	-	1	3264-3569:1-306
P0DTC1/5rfa/A	-	1	3264-3569:1-306
P0DTC1/5rfb/A	-	1	3264-3569:1-306
P0DTC1/5rfc/A	-	1	3264-3569:1-306
P0DTC1/5rfd/A	-	1	3264-3569:1-306
P0DTC1/5rfe/A	-	1	3264-3569:1-306
P0DTC1/5rff/A	-	1	3264-3569:1-306
P0DTC1/5rfg/A	-	1	3264-3569:1-306
P0DTC1/5rfh/A	-	1	3264-3569:1-306
P0DTC1/5rfi/A	-	1	3264-3569:1-306
P0DTC1/5rfj/A	-	1	3264-3569:1-306
P0DTC1/5rfk/A	-	1	3264-3569:1-306
P0DTC1/5rfl/A	-	1	3264-3569:1-306
P0DTC1/5rfm/A	-	1	3264-3569:1-306
P0DTC1/5rfn/A	-	1	3264-3569:1-306
P0DTC1/5rfo/A	-	1	3264-3569:1-306
P0DTC1/5rfp/A	-	1	3264-3569:1-306
P0DTC1/5rfq/A	-	1	3264-3569:1-306
P0DTC1/5rfr/A	-	1	3264-3569:1-306
P0DTC1/5rfs/A	-	1	3264-3569:1-306
P0DTC1/5rft/A	-	1	3264-3569:1-306
P0DTC1/5rfu/A	-	1	3264-3569:1-306
P0DTC1/5rfv/A	-	1	3264-3569:1-306
P0DTC1/5rfw/A	-	1	3264-3569:1-306
P0DTC1/5rfx/A	-	1	3264-3569:1-306
P0DTC1/5rfy/A	-	1	3264-3569:1-306
P0DTC1/5rfz/A	-	1	3264-3569:1-306
P0DTC1/5rg0/A	-	1	3264-3569:1-306
P0DTC1/5rg1/A	-	1	3264-3569:1-306
P0DTC1/5rg2/A	-	1	3264-3569:1-306
P0DTC1/5rg3/A	-	1	3264-3569:1-306
P0DTC1/5rgg/A	-	1	3264-3569:1-306
P0DTC1/5rgh/A	-	1	3264-3569:1-306
P0DTC1/5rgi/A	-	1	3264-3569:1-306
P0DTC1/5rgj/A	-	1	3264-3569:1-306
P0DTC1/5rgk/A	-	1	3264-3569:1-306
P0DTC1/5rgl/A	-	1	3264-3569:1-306
P0DTC1/5rgm/A	-	1	3264-3569:1-306
P0DTC1/5rgn/A	-	1	3264-3569:1-306
P0DTC1/5rgo/A	-	1	3264-3569:1-306
P0DTC1/5rgp/A	-	1	3264-3569:1-306
P0DTC1/5rgq/A	-	1	3264-3569:1-306
P0DTC1/5rgr/A	-	1	3264-3569:1-306
P0DTC1/5rgs/A	-	1	3264-3569:1-306
P0DTC1/5rgt/A	-	1	3264-3569:1-306
P0DTC1/5rgu/A	-	1	3264-3569:1-306
P0DTC1/5rgv/A	-	1	3264-3569:1-306
P0DTC1/5rgw/A	-	1	3264-3569:1-306
P0DTC1/5rgx/A	-	1	3264-3569:1-306
P0DTC1/5rgy/A	-	1	3264-3569:1-306
P0DTC1/5rgz/A	-	1	3264-3569:1-306
P0DTC1/5rh0/A	-	1	3264-3569:1-306
P0DTC1/5rh1/A	-	1	3264-3569:1-306
P0DTC1/5rh2/A	-	1	3264-3569:1-306
P0DTC1/5rh3/A	-	1	3264-3569:1-306
P0DTC1/5rh4/A	-	1	3264-3569:1-306
P0DTC1/5rh5/A	-	1	3264-3569:1-306
P0DTC1/5rh6/A	-	1	3264-3569:1-306
P0DTC1/5rh7/A	-	1	3264-3569:1-306
P0DTC1/5rh8/A	-	1	3264-3569:1-306
P0DTC1/5rh9/A	-	1	3264-3569:1-306
P0DTC1/5rha/A	-	1	3264-3569:1-306
P0DTC1/5rhb/A	-	1	3264-3569:1-306
P0DTC1/5rhc/A	-	1	3264-3569:1-306
P0DTC1/5rhd/A	-	1	3264-3569:1-306
P0DTC1/5rhe/A	-	1	3264-3569:1-306
P0DTC1/5rhf/A	-	1	3264-3569:1-306
P0DTC1/5rl0/A	-	1	3264-3569:1-306
P0DTC1/5rl1/A	-	1	3264-3569:1-306
P0DTC1/5rl2/A	-	1	3264-3569:1-306
P0DTC1/5rl3/A	-	1	3264-3569:1-306
P0DTC1/5rl4/A	-	1	3264-3569:1-306
P0DTC1/5rl5/A	-	1	3264-3569:1-306
P0DTC1/5wkj/A	6.5e-124	0.51	3263-3335:7-79 3336-3510:83-257 3513-3535:258-280 3537-3569:281-313
P0DTC1/5wkk/A	6.5e-124	0.51	3263-3335:7-79 3336-3510:83-257 3513-3535:258-280 3537-3569:281-313
P0DTC1/5wkl/A	6.5e-124	0.51	3263-3335:7-79 3336-3510:83-257 3513-3535:258-280 3537-3569:281-313
P0DTC1/5wkm/A	6.5e-124	0.51	3263-3335:7-79 3336-3510:83-257 3513-3535:258-280 3537-3569:281-313
P0DTC1/5zqg/A	5.1e-122	0.44	3263-3314:1-52 3316-3510:53-247 3513-3535:248-270 3537-3566:271-300
P0DTC1/6fv1/A	2.6e-121	0.44	3264-3314:1-51 3316-3415:52-151 3416-3510:153-247 3513-3535:248-270 3537-3567:271-301
P0DTC1/6fv2/A	2.6e-121	0.44	3264-3314:1-51 3316-3415:52-151 3416-3510:153-247 3513-3535:248-270 3537-3567:271-301
P0DTC1/6jij/B	1.6e-122	0.51	3264-3308:1-45 3311-3510:46-245 3513-3535:246-268 3537-3569:269-301
P0DTC1/6l70/A	2.5e-121	0.45	3264-3314:1-51 3316-3510:52-246 3513-3535:247-269 3537-3567:270-300
P0DTC1/6lnq/A	1e-123	0.96	3264-3569:1-306
P0DTC1/6lny/A	1e-123	0.96	3264-3569:1-306
P0DTC1/6lo0/A	1e-123	0.96	3264-3569:1-306
P0DTC1/6lu7/A	-	1	3264-3569:1-306
P0DTC1/6lze/A	-	1	3264-3566:1-303
P0DTC1/6m03/A	-	1	3264-3569:1-306
P0DTC1/6m0k/A	-	1	3264-3567:1-304
P0DTC1/6m2n/A	-	1	3264-3569:1-306
P0DTC1/6m2q/A	-	1	3264-3569:1-306
P0DTC1/6vgy/A	6.5e-124	0.51	3263-3335:7-79 3336-3510:83-257 3513-3535:258-280 3537-3569:281-313
P0DTC1/6vgz/A	6.5e-124	0.51	3263-3335:7-79 3336-3510:83-257 3513-3535:258-280 3537-3569:281-313
P0DTC1/6vh0/A	6.5e-124	0.51	3263-3335:7-79 3336-3510:83-257 3513-3535:258-280 3537-3569:281-313
P0DTC1/6vh1/A	6.5e-124	0.51	3263-3335:7-79 3336-3510:83-257 3513-3535:258-280 3537-3569:281-313
P0DTC1/6vh2/A	6.5e-124	0.51	3263-3335:7-79 3336-3510:83-257 3513-3535:258-280 3537-3569:281-313
P0DTC1/6vh3/A	6.5e-124	0.51	3263-3335:7-79 3336-3510:83-257 3513-3535:258-280 3537-3569:281-313
P0DTC1/6w2a/A	2.6e-122	0.96	3263-3566:7-310
P0DTC1/6w63/A	-	1	3264-3569:1-306
P0DTC1/6w79/A	1e-123	0.96	3264-3569:1-306
P0DTC1/6w81/A	7.7e-123	0.45	3264-3314:1-51 3316-3510:52-246 3513-3535:247-269 3537-3569:270-302
P0DTC1/6wco/A	1e-123	0.96	3264-3569:1-306
P0DTC1/6wnp/A	-	1	3264-3569:1-306
P0DTC1/6wqf/A	-	1	3264-3569:1-306
P0DTC1/6wtj/A	-	1	3264-3569:1-306
P0DTC1/6wtk/A	-	1	3264-3569:1-306
P0DTC1/6wtm/A	-	1	3264-3569:1-306
P0DTC1/6wtt/A	-	1	3264-3567:1-304
P0DTC1/6xa4/A	-	1	3263-3569:2-308
P0DTC1/6xb0/A	-	1	3264-3569:1-306
P0DTC1/6xb1/A	-	1	3264-3569:1-306
P0DTC1/6xb2/A	-	1	3264-3569:1-306
P0DTC1/6xbg/A	-	1	3263-3569:2-308
P0DTC1/6xbh/A	-	1	3263-3569:2-308
P0DTC1/6xbi/A	-	1	3263-3569:2-308
P0DTC1/6xch/A	-	1	3264-3569:1-306
P0DTC1/6xfn/A	-	1	3263-3569:2-308
P0DTC1/6xhl/A	1.2e-123	0.96	3264-3569:2-307
P0DTC1/6xhm/A	-	1	3264-3569:1-306
P0DTC1/6xhn/A	1.2e-123	0.96	3264-3569:2-307
P0DTC1/6xho/A	1.2e-123	0.96	3264-3569:2-307
P0DTC1/6xhu/A	-	1	3264-3569:1-306
P0DTC1/6xkf/A	-	1	3264-3569:1-306
P0DTC1/6xkh/A	-	1	3264-3569:1-306
P0DTC1/6xmk/A	-	0.99	3260-3568:1-309
P0DTC1/6xoa/A	-	1	3264-3569:1-306
P0DTC1/6xqs/A	-	1	3264-3569:1-306
P0DTC1/6xqt/A	-	1	3264-3569:1-306
P0DTC1/6xqu/A	-	1	3264-3569:1-306
P0DTC1/6xr3/A	-	1	3264-3569:1-306
P0DTC1/6y2e/A	-	1	3264-3569:1-306
P0DTC1/6y2f/A	-	1	3264-3569:1-306
P0DTC1/6y2g/A	-	1	3264-3569:1-306
P0DTC1/6y7m/AAA	1e-123	0.96	3264-3569:1-306
P0DTC1/6y84/A	-	1	3264-3569:1-306
P0DTC1/6yb7/A	-	1	3264-3569:1-306
P0DTC1/6ynq/A	-	1	3264-3569:1-306
P0DTC1/6yt8/A	-	1	3264-3569:1-306
P0DTC1/6yvf/A	-	1	3264-3569:1-306
P0DTC1/6yz6/A	-	1	3264-3569:1-306
P0DTC1/6z2e/AAA	-	1	3264-3569:1-306
P0DTC1/6zrt/A	-	1	3264-3569:1-306
P0DTC1/6zru/A	-	1	3264-3569:1-306
P0DTC1/7a1u/A	-	1	3264-3569:1-306
P0DTC1/7abu/A	-	1	3264-3569:1-306
P0DTC1/7adw/A	-	1	3264-3569:1-306
P0DTC1/7af0/A	-	1	3264-3569:1-306
P0DTC1/7aga/A	-	1	3264-3569:1-306
P0DTC1/7aha/A	-	1	3264-3569:1-306
P0DTC1/7ak4/AA	-	1	3264-3569:1-306
P0DTC1/7aku/A	-	1	3264-3568:1-305
P0DTC1/7alh/A	-	1	3264-3569:1-306
P0DTC1/7ali/A	-	1	3264-3569:1-306
P0DTC1/7amj/A	-	1	3264-3569:1-306
P0DTC1/7ans/A	-	1	3264-3569:1-306
P0DTC1/7aol/A	1.2e-123	1	3264-3569:1-306
P0DTC1/7ap6/A	-	1	3264-3569:1-306
P0DTC1/7aph/AA	-	1	3264-3569:1-306
P0DTC1/7aqe/A	-	1	3264-3569:1-306
P0DTC1/7aqi/A	-	1	3264-3569:1-306
P0DTC1/7aqj/A	-	1	3264-3569:1-306
P0DTC1/7ar5/A	-	1	3264-3569:1-306
P0DTC1/7ar6/A	-	1	3264-3569:1-306
P0DTC1/7arf/A	-	1	3264-3569:1-306
P0DTC1/7avd/A	-	1	3264-3569:1-306
P0DTC1/7awr/A	-	1	3264-3569:1-306
P0DTC1/7aws/A	-	1	3264-3569:1-306
P0DTC1/7awu/A	-	1	3264-3569:1-306
P0DTC1/7aww/A	-	1	3264-3569:1-306
P0DTC1/7ax6/A	-	1	3264-3569:1-306
P0DTC1/7axm/A	-	1	3264-3569:1-306
P0DTC1/7axo/A	-	1	3264-3569:1-306
P0DTC1/7ay7/A	-	1	3264-3569:1-306
P0DTC1/7b3e/A	-	1	3264-3569:1-306
P0DTC1/7b83/A	1.2e-123	1	3264-3569:1-306
P0DTC1/7bb2/A	-	1	3264-3569:1-306
P0DTC1/7be7/A	-	1	3264-3569:1-306
P0DTC1/7bfb/A	-	1	3264-3569:1-306
P0DTC1/7bgp/A	-	1	3264-3569:1-306
P0DTC1/7bqy/A	-	1	3264-3569:1-306
P0DTC1/7bro/A	-	1	3264-3569:2-307
P0DTC1/7brp/B	-	1	3264-3569:2-307
P0DTC1/7brr/A	-	1	3264-3569:2-307
P0DTC1/7buy/A	-	1	3264-3569:1-306
P0DTC1/7c2q/A	-	1	3266-3561:1-296
P0DTC1/7c2y/A	-	1	3264-3561:1-298
P0DTC1/7c6s/A	-	1	3264-3569:1-306
P0DTC1/7c6u/A	-	1	3264-3569:1-306
P0DTC1/7c7p/A	-	1	3264-3569:1-306
P0DTC1/7c8b/A	-	1	3264-3569:1-306
P0DTC1/7c8r/A	-	1	3264-3569:1-306
P0DTC1/7c8t/A	-	1	3264-3569:1-306
P0DTC1/7c8u/A	-	1	3264-3569:1-306
P0DTC1/7cbt/A	-	0.98	3257-3569:21-333
P0DTC1/7com/A	-	1	3264-3569:1-306
P0DTC1/7cwb/A	-	1	3264-3569:1-306
P0DTC1/7cwc/A	-	0.99	3261-3569:2-310
P0DTC1/7cx9/A	-	1	3264-3569:1-306
P0DTC1/7d1m/A	-	1	3264-3569:2-307
P0DTC1/7d1o/A	-	1	3264-3569:1-306
P0DTC1/7d3i/A	-	1	3264-3569:1-306
P0DTC1/7jfq/A	-	1	3264-3569:1-306
P0DTC1/7jkv/A	-	1	3264-3569:2-307
P0DTC1/7joy/A	-	1	3264-3569:1-306
P0DTC1/7jp1/A	-	1	3264-3569:1-306
P0DTC1/7jpy/A	-	1	3264-3569:1-306
P0DTC1/7jpz/A	-	1	3264-3569:1-306
P0DTC1/7jq0/A	-	1	3264-3569:1-306
P0DTC1/7jq1/A	-	1	3264-3569:1-306
P0DTC1/7jq2/A	-	1	3264-3569:1-306
P0DTC1/7jq3/A	-	1	3264-3569:1-306
P0DTC1/7jq4/A	-	1	3264-3569:1-306
P0DTC1/7jq5/A	-	1	3264-3569:1-306
P0DTC1/7jr3/A	-	1	3264-3569:1-306
P0DTC1/7jr4/A	-	1	3264-3569:1-306
P0DTC1/7jst/A	-	1	3264-3569:1-306
P0DTC1/7jsu/A	-	1	3264-3569:1-306
P0DTC1/7jt0/A	-	1	3264-3569:1-306
P0DTC1/7jt7/A	-	1	3264-3569:1-306
P0DTC1/7ju7/A	-	1	3264-3569:1-306
P0DTC1/7jun/A	-	1	3264-3569:1-306
P0DTC1/7jvz/A	-	1	3264-3569:1-306
P0DTC1/7jw8/A	-	1	3264-3569:1-306
P0DTC1/7jyc/A	-	1	3264-3569:1-306
P0DTC1/7k0f/A	-	0.99	3260-3568:1-309
P0DTC1/7k3t/A	-	1	3264-3569:1-306
P0DTC1/7k40/A	-	1	3264-3569:1-306
P0DTC1/7k6d/A	-	1	3264-3569:1-306
P0DTC1/7k6e/A	-	1	3264-3569:1-306
P0DTC1/7kfi/A	-	0.99	3261-3569:1-309
P0DTC1/7khp/A	-	1	3264-3569:1-306
P0DTC1/7kph/A	-	1	3264-3569:1-306
P0DTC1/7kvg/A	-	0.99	3257-3569:2-314
P0DTC1/7kvl/A	-	0.99	3261-3569:1-309
P0DTC1/7kvr/A	-	0.99	3261-3569:1-309
P0DTC1/7kx5/A	-	1	3264-3569:1-306
P0DTC1/7kyu/A	-	1	3264-3569:1-306
P0DTC1/7l0d/A	-	1	3264-3569:1-306
P0DTC1/7l10/A	-	1	3264-3569:1-306
P0DTC1/7l11/A	-	1	3264-3569:1-306
P0DTC1/7l12/A	-	1	3264-3569:1-306
P0DTC1/7l13/A	-	1	3264-3569:1-306
P0DTC1/7l14/A	-	1	3264-3569:1-306
P0DTC1/7l5d/A	-	1	3264-3569:1-306
P0DTC1/7lb7/A	-	1	3264-3569:1-306
P0DTC1/7lbn/A	-	1	3264-3569:1-306
P0DTC1/7ldx/A	-	0.99	3261-3569:1-309
P0DTC1/7lfe/A	-	0.99	3261-3569:1-309
P0DTC1/7lfp/A	-	0.99	3261-3569:1-309
P0DTC1/7lkr/A	-	0.99	3260-3568:1-309
P0DTC1/7lks/A	-	0.99	3260-3568:1-309
P0DTC1/7lkt/A	-	0.99	3260-3568:1-309
P0DTC1/7lku/A	-	0.99	3260-3568:1-309
P0DTC1/7lkv/A	-	0.99	3260-3568:1-309
P0DTC1/7lkw/A	-	0.99	3260-3568:1-309
P0DTC1/7lkx/A	-	0.99	3260-3568:1-309
P0DTC1/7ltj/A	-	1	3264-3569:1-306
P0DTC1/7lyh/A	-	1	3264-3569:1-306
P0DTC1/7lyi/A	-	1	3263-3569:2-308
P0DTC1/7lzt/A	-	0.99	3260-3568:1-309
P0DTC1/7lzu/A	-	0.99	3260-3568:1-309
P0DTC1/7lzv/A	-	0.99	3260-3568:1-309
P0DTC1/7lzw/A	-	0.99	3260-3568:1-309
P0DTC1/7lzx/A	-	0.99	3260-3568:1-309
P0DTC1/7lzy/A	-	0.99	3260-3568:1-309
P0DTC1/7lzz/A	-	0.99	3260-3568:1-309
P0DTC1/7m00/A	-	0.99	3260-3568:1-309
P0DTC1/7m01/A	-	0.99	3260-3568:1-309
P0DTC1/7m02/A	-	0.99	3260-3568:1-309
P0DTC1/7m03/A	-	0.99	3260-3568:1-309
P0DTC1/7m04/A	-	0.99	3260-3568:1-309
P0DTC1/7nbr/AAA	-	1	3264-3569:1-306
P0DTC1/7nbs/AAA	-	1	3264-3569:1-306
P0DTC1/7nby/A	-	1	3264-3569:1-306
P0DTC1/7nev/A	-	1	3264-3569:1-306

## Sheet: NSP6
	E-value	Identity Score	Alignment (UniProt:PDB-SEQRES)
nsp6
No matching structures

## Sheet: NSP7
	E-value	Identity Score	Alignment (UniProt:PDB-SEQRES)
NSP7
P0DTC1/1ysy/A	4.6e-33	0.98	3859-3942:2-85
P0DTC1/2ahm/A	2.8e-33	0.95	3857-3942:3-88
P0DTC1/2kys/A	4.6e-33	0.98	3859-3942:2-85
P0DTC1/3ub0/B	1.2e-34	0.4	3856-3942:1-87
P0DTC1/5f22/A	2.8e-33	0.95	3857-3942:3-88
P0DTC1/6m5i/A	-	1	3860-3941:1-82
P0DTC1/6m71/C	-	1	3860-3942:1-83
P0DTC1/6nur/C	3.4e-32	0.99	3860-3942:2-84
P0DTC1/6wiq/A	-	0.97	3857-3942:1-86
P0DTC1/6wqd/A	-	0.97	3857-3942:1-86
P0DTC1/6wtc/A	-	0.97	3857-3942:1-86
P0DTC1/6xez/C	-	0.95	3856-3942:2-88
P0DTC1/6xip/A	-	0.97	3857-3942:1-86
P0DTC1/6xqb/C	-	0.98	3859-3943:1-85
P0DTC1/6yhu/A	-	1	3860-3930:1-71
P0DTC1/6yyt/C	-	0.97	3857-3942:1-86
P0DTC1/7b3b/C	-	0.97	3857-3942:1-86
P0DTC1/7b3c/C	-	0.97	3857-3942:1-86
P0DTC1/7b3d/C	-	0.97	3857-3942:1-86
P0DTC1/7c2k/C	-	0.99	3859-3942:2-85
P0DTC1/7btf/C	-	1	3860-3942:1-83
P0DTC1/7bv1/C	-	0.98	3859-3943:1-85
P0DTC1/7bv2/C	-	0.98	3859-3943:1-85
P0DTC1/7bw4/C	-	1	3860-3942:1-83
P0DTC1/7aap/C	-	1	3860-3942:1-83
P0DTC1/7bzf/C	-	1	3860-3942:1-83
P0DTC1/7ctt/C	-	1	3860-3942:1-83
P0DTC1/7cxm/C	-	1	3860-3942:1-83
P0DTC1/7cxn/C	-	1	3860-3942:1-83
P0DTC1/7cyq/C	-	1	3860-3942:1-83
P0DTC1/7d4f/C	-	0.99	3859-3942:1-84
P0DTC1/7dcd/A	-	1	3860-3942:1-83
P0DTC1/7jlt/A	-	0.99	3859-3942:1-84
P0DTC1/7l1f/D	-	1	3861-3923:1-63
P0DTC1/7lg3/C	-	1	3886-3894:1-9

## Sheet: NSP8
	E-value	Identity Score	Alignment (UniProt:PDB-SEQRES)
NSP8:
P0DTC1/2ahm/E	2e-77	0.96	3940-4140:3-203
P0DTC1/3ub0/A	3.9e-77	0.43	3940-4133:2-195 4137-4140:196-199
P0DTC1/5f22/B	5.7e-51	0.94	4008-4140:2-134
P0DTC1/6m5i/B	-	1	3943-4140:1-198
P0DTC1/6m71/D	-	1	3943-4140:1-198
P0DTC1/6nur/B	3.5e-76	0.97	3943-4140:1-198
P0DTC1/6nus/B	3.5e-76	0.97	3943-4140:1-198
P0DTC1/6wiq/B	-	1	4019-4140:1-122
P0DTC1/6wqd/B	-	1	4019-4140:1-122
P0DTC1/6wtc/B	-	1	4019-4140:1-122
P0DTC1/6xez/B	-	1	3943-4140:2-199
P0DTC1/6xip/B	-	1	4019-4140:1-122
P0DTC1/6xqb/B	-	0.96	3943-4132:2-191 4136-4146:192-202
P0DTC1/6yhu/B	-	1	4018-4134:1-117
P0DTC1/6yyt/B	-	0.99	3942-4140:3-201
P0DTC1/7aap/B	-	1	3943-4140:1-198
P0DTC1/7b3b/B	-	0.99	3942-4140:3-201
P0DTC1/7b3c/B	-	0.99	3942-4140:3-201
P0DTC1/7b3d/B	-	0.99	3942-4140:3-201
P0DTC1/7btf/B	-	1	3943-4140:1-198
P0DTC1/7bv1/B	-	0.99	3943-4142:2-201
P0DTC1/7bv2/B	-	0.99	3943-4142:2-201
P0DTC1/7bw4/B	-	1	3943-4140:1-198
P0DTC1/7bzf/B	-	1	3943-4140:1-198
P0DTC1/7c2k/B	-	0.99	3942-4140:2-200
P0DTC1/7ctt/B	-	1	3943-4140:1-198
P0DTC1/7cxm/B	-	1	3943-4140:1-198
P0DTC1/7cxn/B	-	1	3943-4140:1-198
P0DTC1/7cyq/B	-	1	3943-4140:1-198
P0DTC1/7d4f/B	-	1	3943-4140:2-199
P0DTC1/7dcd/B	-	1	4019-4140:1-122
P0DTC1/7jlt/B	-	1	3943-4140:1-198
P0DTC1/7l1f/C	-	1	4020-4132:1-113
P0DTC1/7lg2/C	-	1	4094-4102:1-9

## Sheet: NSP9
	E-value	Identity Score	Alignment (UniProt:PDB-SEQRES)
NSP9:
P0DTC1/1uw7/A	9.8e-47	0.86	4123-4130:16-23 4134-4253:24-143
P0DTC1/1qz8/A	2.2e-43	0.97	4141-4253:1-113
P0DTC1/2j97/A	3.9e-42	0.44	4141-4160:1-20 4162-4163:21-22 4165-4196:23-54 4198-4201:55-58 4203-4253:59-109
P0DTC1/2j98/B/B	3.9e-42	0.43	4141-4160:1-20 4162-4163:21-22 4165-4196:23-54 4198-4201:55-58 4203-4253:59-109
P0DTC1/2j98/A/A	3.9e-42	0.43	4141-4160:1-20 4162-4163:21-22 4165-4196:23-54 4198-4201:55-58 4203-4253:59-109
P0DTC1/3ee7/A	3.9e-44	0.94	4141-4256:1-116
P0DTC1/5c94/A	2e-44	0.39	4138-4140:2-4 4141-4164:6-29 4166-4201:30-65 4203-4253:66-116
P0DTC1/5hiy/A	4.1e-42	0.45	4141-4160:1-20 4163-4164:21-22 4166-4196:23-53 4198-4201:54-57 4203-4255:58-110
P0DTC1/5hiz/A	4.1e-42	0.45	4141-4160:1-20 4163-4164:21-22 4166-4196:23-53 4198-4201:54-57 4203-4255:58-110
P0DTC1/5ym6/A	6e-42	0.3	4141-4151:1-11 4153-4164:12-23 4166-4196:24-54 4198-4201:55-58 4203-4255:59-111
P0DTC1/5ym8/A	3.5e-38	0.28	4149-4151:2-4 4153-4164:5-16 4166-4196:17-47 4198-4201:48-51 4203-4255:52-104
P0DTC1/6w4b/A	-	0.97	4138-4253:2-117
P0DTC1/6w9q/A	-	0.92	4130-4253:10-133
P0DTC1/6wc1/A	-	0.98	4139-4253:2-116
P0DTC1/6wxd/A	-	0.98	4139-4253:2-116
P0DTC1/7cyq/G	-	0.97	4138-4253:2-117

[truncated: 1 more sheets: NSP10]
