# Supplementary material for: SARS‐CoV‐2 structural coverage map reveals viral protein assembly, mimicry, and hijacking mechanisms
Source: Mol Syst Biol. 2021 Sep 14;17(9):e10079. doi: 10.15252/msb.202010079 (PMC8438690; doi:10.15252/msb.202010079)
Supplement: Supplementary file 3 — Dataset EV2 [file MSB-17-e10079-s009.xlsx]

## Sheet: Legend
Dataset EV2. All matching structures found for polyprotein 1b

## Sheet: NSP12
	E-value	Identity Score	Alignment (UniProt:PDB-SEQRES)
NSP12:
P0DTD1/1khv/A	2.7e-14	0.14	4839-4853:66-80 4854-4858:82-86 4860-4876:87-103 4877-4879:106-108 4880-4886:111-117 4887-4895:119-127 4897-4899:128-130 4901-4905:131-135 4906-4915:137-146 4916-4926:151-161 4927-4944:163-180 4945-4974:186-215 4975-5000:217-242 5003-5034:243-274 5039-5051:275-287 5054-5103:288-337 5107-5108:338-339 5134-5135:340-341 5140-5164:342-366 5170-5212:367-409 5215-5216:410-411 5219-5243:412-436 5244-525…
P0DTD1/1khw/A	2.7e-14	0.14	4839-4853:66-80 4854-4858:82-86 4860-4876:87-103 4877-4879:106-108 4880-4886:111-117 4887-4895:119-127 4897-4899:128-130 4901-4905:131-135 4906-4915:137-146 4916-4926:151-161 4927-4944:163-180 4945-4974:186-215 4975-5000:217-242 5003-5034:243-274 5039-5051:275-287 5054-5103:288-337 5107-5108:338-339 5134-5135:340-341 5140-5164:342-366 5170-5212:367-409 5215-5216:410-411 5219-5243:412-436 5244-525…
P0DTD1/1ra6/A	6.5e-13	0.16	4888-4902:110-124 4903-4911:126-134 4913-4944:135-166 4945-4975:172-202 4976-4986:205-215 4988-4998:216-226 5004-5034:227-257 5040-5042:258-260 5044-5049:261-266 5053-5097:267-311 5102-5104:312-314 5111-5112:315-316 5130-5130:317-317 5142-5161:318-337 5169-5212:338-381 5215-5217:382-384 5218-5239:386-407 5242-5244:408-410 5248-5259:411-422 5263-5278:423-438
P0DTD1/1ra7/A	6.5e-13	0.16	4888-4902:110-124 4903-4911:126-134 4913-4944:135-166 4945-4975:172-202 4976-4986:205-215 4988-4998:216-226 5004-5034:227-257 5040-5042:258-260 5044-5049:261-266 5053-5097:267-311 5102-5104:312-314 5111-5112:315-316 5130-5130:317-317 5142-5161:318-337 5169-5212:338-381 5215-5217:382-384 5218-5239:386-407 5242-5244:408-410 5248-5259:411-422 5263-5278:423-438
P0DTD1/1raj/A	1.1e-13	0.17	4888-4902:42-56 4903-4912:58-67 4914-4944:68-98 4945-4975:104-134 4976-4986:137-147 4988-4998:148-158 5004-5034:159-189 5040-5042:190-192 5044-5049:193-198 5053-5099:199-245 5103-5104:246-247 5107-5107:248-248 5130-5130:249-249 5142-5161:250-269 5169-5180:270-281 5182-5188:282-288 5189-5212:290-313 5215-5217:314-316 5218-5239:318-339 5242-5244:340-342 5248-5259:343-354 5263-5279:355-371
P0DTD1/1rdr/A	4.9e-13	0.17	4888-4902:110-124 4903-4911:126-134 4913-4944:135-166 4945-4975:172-202 4976-4986:205-215 4988-4998:216-226 5004-5034:227-257 5040-5042:258-260 5044-5050:261-267 5054-5097:268-311 5102-5104:312-314 5111-5112:315-316 5130-5130:317-317 5142-5161:318-337 5169-5181:338-350 5183-5188:351-356 5189-5212:358-381 5215-5217:382-384 5218-5239:386-407 5242-5244:408-410 5248-5259:411-422 5263-5278:423-438
P0DTD1/1sh0/A	1.5e-13	0.12	4839-4846:61-68 4849-4854:69-74 4855-4879:77-101 4880-4887:104-111 4888-4900:113-125 4903-4911:126-134 4912-4913:137-138 4914-4926:142-154 4927-4943:156-172 4944-4974:179-209 4975-4987:211-223 4989-5000:224-235 5004-5034:236-266 5038-5039:267-268 5041-5049:269-277 5053-5055:278-280 5056-5098:282-324 5102-5103:325-326 5107-5108:327-328 5112-5112:329-329 5135-5135:330-330 5140-5161:331-352 5169-518…
P0DTD1/1sh2/A	1.5e-13	0.12	4839-4846:61-68 4849-4854:69-74 4855-4879:77-101 4880-4887:104-111 4888-4900:113-125 4903-4911:126-134 4912-4913:137-138 4914-4926:142-154 4927-4943:156-172 4944-4974:179-209 4975-4987:211-223 4989-5000:224-235 5004-5034:236-266 5038-5039:267-268 5041-5049:269-277 5053-5055:278-280 5056-5098:282-324 5102-5103:325-326 5107-5108:327-328 5112-5112:329-329 5135-5135:330-330 5140-5161:331-352 5169-518…
P0DTD1/1sh3/A	1.5e-13	0.12	4839-4846:61-68 4849-4854:69-74 4855-4879:77-101 4880-4887:104-111 4888-4900:113-125 4903-4911:126-134 4912-4913:137-138 4914-4926:142-154 4927-4943:156-172 4944-4974:179-209 4975-4987:211-223 4989-5000:224-235 5004-5034:236-266 5038-5039:267-268 5041-5049:269-277 5053-5055:278-280 5056-5098:282-324 5102-5103:325-326 5107-5108:327-328 5112-5112:329-329 5135-5135:330-330 5140-5161:331-352 5169-518…
P0DTD1/1tp7/A	4.6e-13	0.17	4888-4902:110-124 4903-4912:126-135 4914-4944:136-166 4945-4975:172-202 4976-4986:205-215 4988-4998:216-226 5000-5000:227-227 5004-5034:228-258 5040-5042:259-261 5046-5050:262-266 5054-5097:267-310 5102-5104:311-313 5111-5112:314-315 5130-5130:316-316 5142-5161:317-336 5169-5212:337-380 5215-5216:381-382 5217-5239:384-406 5242-5242:407-407 5246-5259:408-421 5263-5278:422-437
P0DTD1/1tql/A	9.1e-13	0.17	4888-4902:110-124 4903-4911:126-134 4913-4944:135-166 4945-4975:172-202 4976-4986:205-215 4988-4998:216-226 5004-5034:227-257 5040-5042:258-260 5044-5049:261-266 5053-5097:267-311 5102-5104:312-314 5111-5112:315-316 5130-5130:317-317 5142-5161:318-337 5169-5180:338-349 5182-5188:350-356 5189-5212:358-381 5215-5217:382-384 5218-5239:386-407 5242-5244:408-410 5248-5259:411-422 5263-5278:423-438
P0DTD1/1u09/A	3.1e-14	0.14	4849-4860:59-70 4861-4875:74-88 4876-4879:90-93 4880-4887:96-103 4888-4903:111-126 4904-4912:128-136 4913-4944:140-171 4945-4974:177-206 4975-4986:209-220 4988-5000:221-233 5004-5034:234-264 5038-5048:265-275 5052-5097:276-321 5102-5104:322-324 5111-5112:325-326 5130-5130:327-327 5142-5161:328-347 5169-5181:348-360 5183-5188:361-366 5189-5193:368-372 5194-5212:375-393 5215-5239:394-418 5243-5243:…
P0DTD1/1wne/A	3.1e-14	0.14	4849-4860:59-70 4861-4875:74-88 4876-4879:90-93 4880-4887:96-103 4888-4903:111-126 4904-4912:128-136 4913-4944:140-171 4945-4974:177-206 4975-4986:209-220 4988-5000:221-233 5004-5034:234-264 5038-5048:265-275 5052-5097:276-321 5102-5104:322-324 5111-5112:325-326 5130-5130:327-327 5142-5161:328-347 5169-5181:348-360 5183-5188:361-366 5189-5193:368-372 5194-5212:375-393 5215-5239:394-418 5243-5243:…
P0DTD1/1xr5/A	9.5e-13	0.18	4888-4902:110-124 4903-4911:126-134 4913-4944:135-166 4945-4975:172-202 4976-4986:205-215 4988-4999:216-227 5005-5034:228-257 5040-5043:258-261 5046-5050:262-266 5054-5099:267-312 5103-5104:313-314 5112-5112:315-315 5130-5130:316-316 5142-5161:317-336 5169-5181:337-349 5183-5186:350-353 5187-5212:355-380 5215-5217:381-383 5218-5239:385-406 5242-5244:407-409 5248-5259:410-421 5263-5277:422-436
P0DTD1/1xr6/A	2.9e-13	0.17	4888-4902:110-124 4903-4911:126-134 4913-4944:135-166 4945-4974:172-201 4975-4986:204-215 4988-4998:216-226 5000-5000:227-227 5004-5034:228-258 5040-5042:259-261 5046-5050:262-266 5054-5099:267-312 5103-5103:313-313 5111-5112:314-315 5130-5130:316-316 5142-5161:317-336 5169-5213:337-381 5215-5239:382-406 5242-5243:407-408 5247-5259:409-421 5263-5279:422-438
P0DTD1/1xr7/A	1.2e-13	0.17	4888-4903:110-125 4904-4911:127-134 4913-4944:135-166 4945-4975:172-202 4976-4986:205-215 4988-4998:216-226 5000-5000:227-227 5004-5034:228-258 5040-5042:259-261 5046-5049:262-265 5053-5099:266-312 5103-5103:313-313 5111-5112:314-315 5130-5130:316-316 5142-5161:317-336 5169-5181:337-349 5183-5188:350-355 5189-5212:357-380 5215-5217:381-383 5218-5239:385-406 5242-5243:407-408 5247-5259:409-421 526…
P0DTD1/2b43/A	1.4e-13	0.12	4841-4846:64-69 4849-4854:70-75 4855-4879:78-102 4880-4886:105-111 4887-4900:113-126 4903-4911:127-135 4912-4913:138-139 4914-4926:143-155 4927-4943:157-173 4944-4974:180-210 4975-4987:212-224 4989-5000:225-236 5004-5034:237-267 5038-5039:268-269 5041-5049:270-278 5053-5055:279-281 5056-5097:283-324 5099-5099:325-325 5102-5103:326-327 5107-5108:328-329 5112-5112:330-330 5139-5161:331-353 5169-518…
P0DTD1/2ckw/A	2.7e-13	0.14	4838-4846:58-66 4849-4854:67-72 4855-4876:74-95 4877-4879:98-100 4880-4886:103-109 4887-4899:111-123 4902-4913:124-135 4914-4926:143-155 4927-4944:157-174 4945-4974:180-209 4975-4998:211-234 5000-5000:235-235 5004-5034:236-266 5038-5042:267-271 5044-5049:272-277 5053-5056:278-281 5057-5103:283-329 5107-5108:330-331 5137-5163:332-358 5167-5170:359-362 5173-5195:363-385 5198-5212:386-400 5215-5216:…
P0DTD1/2d7s/A	4e-14	0.15	4889-4903:112-126 4904-4912:128-136 4913-4944:140-171 4945-4974:177-206 4975-4986:209-220 4988-5000:221-233 5004-5034:234-264 5038-5048:265-275 5052-5097:276-321 5102-5104:322-324 5111-5112:325-326 5130-5130:327-327 5142-5161:328-347 5169-5193:348-372 5194-5212:375-393 5215-5239:394-418 5243-5243:419-419 5247-5259:420-432
P0DTD1/2e9r/X	3.1e-14	0.14	4849-4860:59-70 4861-4875:74-88 4876-4879:90-93 4880-4887:96-103 4888-4903:111-126 4904-4912:128-136 4913-4944:140-171 4945-4974:177-206 4975-4986:209-220 4988-5000:221-233 5004-5034:234-264 5038-5048:265-275 5052-5097:276-321 5102-5104:322-324 5111-5112:325-326 5130-5130:327-327 5142-5161:328-347 5169-5181:348-360 5183-5188:361-366 5189-5193:368-372 5194-5212:375-393 5215-5239:394-418 5243-5243:…
P0DTD1/2e9t/A	3.1e-14	0.14	4849-4860:59-70 4861-4875:74-88 4876-4879:90-93 4880-4887:96-103 4888-4903:111-126 4904-4912:128-136 4913-4944:140-171 4945-4974:177-206 4975-4986:209-220 4988-5000:221-233 5004-5034:234-264 5038-5048:265-275 5052-5097:276-321 5102-5104:322-324 5111-5112:325-326 5130-5130:327-327 5142-5161:328-347 5169-5181:348-360 5183-5188:361-366 5189-5193:368-372 5194-5212:375-393 5215-5239:394-418 5243-5243:…
P0DTD1/2e9z/A	3.1e-14	0.14	4849-4860:59-70 4861-4875:74-88 4876-4879:90-93 4880-4887:96-103 4888-4903:111-126 4904-4912:128-136 4913-4944:140-171 4945-4974:177-206 4975-4986:209-220 4988-5000:221-233 5004-5034:234-264 5038-5048:265-275 5052-5097:276-321 5102-5104:322-324 5111-5112:325-326 5130-5130:327-327 5142-5161:328-347 5169-5181:348-360 5183-5188:361-366 5189-5193:368-372 5194-5212:375-393 5215-5239:394-418 5243-5243:…
P0DTD1/2ec0/A	3.1e-14	0.14	4849-4860:59-70 4861-4875:74-88 4876-4879:90-93 4880-4887:96-103 4888-4903:111-126 4904-4912:128-136 4913-4944:140-171 4945-4974:177-206 4975-4986:209-220 4988-5000:221-233 5004-5034:234-264 5038-5048:265-275 5052-5097:276-321 5102-5104:322-324 5111-5112:325-326 5130-5130:327-327 5142-5161:328-347 5169-5181:348-360 5183-5188:361-366 5189-5193:368-372 5194-5212:375-393 5215-5239:394-418 5243-5243:…
P0DTD1/2f8e/X	4e-14	0.15	4889-4903:112-126 4904-4912:128-136 4913-4944:140-171 4945-4974:177-206 4975-4986:209-220 4988-5000:221-233 5004-5034:234-264 5038-5048:265-275 5052-5097:276-321 5102-5104:322-324 5111-5112:325-326 5130-5130:327-327 5142-5161:328-347 5169-5193:348-372 5194-5212:375-393 5215-5239:394-418 5243-5243:419-419 5247-5259:420-432
P0DTD1/2ijd/1	9.1e-12	0.16	4858-4879:254-275 4880-4886:278-284 4887-4902:292-307 4903-4911:309-317 4913-4944:318-349 4945-4975:355-385 4976-4986:388-398 4988-4999:399-410 5005-5034:411-440 5040-5042:441-443 5044-5049:444-449 5053-5097:450-494 5102-5104:495-497 5111-5112:498-499 5130-5130:500-500 5142-5161:501-520 5169-5212:521-564 5215-5217:565-567 5218-5239:569-590 5242-5245:591-594 5249-5259:595-605 5263-5276:606-619
P0DTD1/2ijf/A	4.8e-13	0.16	4888-4902:110-124 4903-4910:126-133 4912-4944:134-166 4945-4975:172-202 4976-4986:205-215 4988-4998:216-226 5003-5003:227-227 5005-5034:228-257 5040-5042:258-260 5044-5049:261-266 5053-5097:267-311 5102-5104:312-314 5111-5112:315-316 5130-5130:317-317 5142-5161:318-337 5169-5212:338-381 5215-5217:382-384 5218-5239:386-407 5242-5244:408-410 5248-5259:411-422 5263-5278:423-438
P0DTD1/2ily/A	6.5e-13	0.16	4888-4902:110-124 4903-4911:126-134 4913-4944:135-166 4945-4975:172-202 4976-4986:205-215 4988-4998:216-226 5004-5034:227-257 5040-5042:258-260 5044-5049:261-266 5053-5097:267-311 5102-5104:312-314 5111-5112:315-316 5130-5130:317-317 5142-5161:318-337 5169-5212:338-381 5215-5217:382-384 5218-5239:386-407 5242-5244:408-410 5248-5259:411-422 5263-5278:423-438
P0DTD1/2ilz/A	6.5e-13	0.16	4888-4902:110-124 4903-4911:126-134 4913-4944:135-166 4945-4975:172-202 4976-4986:205-215 4988-4998:216-226 5004-5034:227-257 5040-5042:258-260 5044-5049:261-266 5053-5097:267-311 5102-5104:312-314 5111-5112:315-316 5130-5130:317-317 5142-5161:318-337 5169-5212:338-381 5215-5217:382-384 5218-5239:386-407 5242-5244:408-410 5248-5259:411-422 5263-5278:423-438
P0DTD1/2im0/A	6.5e-13	0.16	4888-4902:110-124 4903-4911:126-134 4913-4944:135-166 4945-4975:172-202 4976-4986:205-215 4988-4998:216-226 5004-5034:227-257 5040-5042:258-260 5044-5049:261-266 5053-5097:267-311 5102-5104:312-314 5111-5112:315-316 5130-5130:317-317 5142-5161:318-337 5169-5212:338-381 5215-5217:382-384 5218-5239:386-407 5242-5244:408-410 5248-5259:411-422 5263-5278:423-438
P0DTD1/2im1/A	6.5e-13	0.16	4888-4902:110-124 4903-4911:126-134 4913-4944:135-166 4945-4975:172-202 4976-4986:205-215 4988-4998:216-226 5004-5034:227-257 5040-5042:258-260 5044-5049:261-266 5053-5097:267-311 5102-5104:312-314 5111-5112:315-316 5130-5130:317-317 5142-5161:318-337 5169-5212:338-381 5215-5217:382-384 5218-5239:386-407 5242-5244:408-410 5248-5259:411-422 5263-5278:423-438
P0DTD1/2im2/A	6.5e-13	0.16	4888-4902:110-124 4903-4911:126-134 4913-4944:135-166 4945-4975:172-202 4976-4986:205-215 4988-4998:216-226 5004-5034:227-257 5040-5042:258-260 5044-5049:261-266 5053-5097:267-311 5102-5104:312-314 5111-5112:315-316 5130-5130:317-317 5142-5161:318-337 5169-5212:338-381 5215-5217:382-384 5218-5239:386-407 5242-5244:408-410 5248-5259:411-422 5263-5278:423-438
P0DTD1/2im3/A	6.5e-13	0.16	4888-4902:110-124 4903-4911:126-134 4913-4944:135-166 4945-4975:172-202 4976-4986:205-215 4988-4998:216-226 5004-5034:227-257 5040-5042:258-260 5044-5049:261-266 5053-5097:267-311 5102-5104:312-314 5111-5112:315-316 5130-5130:317-317 5142-5161:318-337 5169-5212:338-381 5215-5217:382-384 5218-5239:386-407 5242-5244:408-410 5248-5259:411-422 5263-5278:423-438
P0DTD1/2uut/A	2.9e-13	0.14	4839-4846:59-66 4849-4854:67-72 4855-4877:74-96 4878-4879:99-100 4880-4886:103-109 4887-4895:111-119 4897-4900:120-123 4902-4913:124-135 4914-4926:143-155 4927-4944:157-174 4945-4974:180-209 4975-4998:211-234 5000-5000:235-235 5004-5034:236-266 5038-5040:267-269 5042-5050:270-278 5054-5056:279-281 5057-5103:283-329 5107-5108:330-331 5133-5136:332-335 5141-5163:336-358 5167-5170:359-362 5173-5180:…
P0DTD1/2uuw/A	3.3e-13	0.14	4839-4846:59-66 4849-4854:67-72 4855-4877:74-96 4878-4879:99-100 4880-4886:103-109 4887-4899:111-123 4902-4913:124-135 4914-4926:143-155 4927-4944:157-174 4945-4974:180-209 4975-4998:211-234 5000-5000:235-235 5004-5035:236-267 5039-5041:268-270 5043-5049:271-277 5053-5057:278-282 5058-5103:284-329 5107-5108:330-331 5120-5120:332-332 5134-5136:333-335 5141-5163:336-358 5167-5170:359-362 5173-5195:…
P0DTD1/2wk4/A	3.3e-13	0.14	4839-4846:59-66 4849-4854:67-72 4855-4877:74-96 4878-4879:99-100 4880-4886:103-109 4887-4899:111-123 4902-4913:124-135 4914-4926:143-155 4927-4944:157-174 4945-4974:180-209 4975-4998:211-234 5000-5000:235-235 5004-5035:236-267 5039-5041:268-270 5043-5049:271-277 5053-5057:278-282 5058-5103:284-329 5107-5108:330-331 5120-5120:332-332 5134-5136:333-335 5141-5163:336-358 5167-5170:359-362 5173-5195:…
P0DTD1/3bsn/A	2.4e-13	0.12	4839-4846:61-68 4849-4854:69-74 4855-4879:77-101 4880-4886:104-110 4887-4900:112-125 4903-4910:126-133 4911-4913:136-138 4914-4926:142-154 4927-4943:156-172 4944-4974:179-209 4975-4987:211-223 4989-5000:224-235 5004-5034:236-266 5038-5039:267-268 5041-5049:269-277 5053-5055:278-280 5056-5097:282-323 5099-5099:324-324 5102-5103:325-326 5107-5108:327-328 5112-5112:329-329 5139-5161:330-352 5169-519…
P0DTD1/3bso/A	2.4e-13	0.12	4839-4846:61-68 4849-4854:69-74 4855-4879:77-101 4880-4886:104-110 4887-4900:112-125 4903-4910:126-133 4911-4913:136-138 4914-4926:142-154 4927-4943:156-172 4944-4974:179-209 4975-4987:211-223 4989-5000:224-235 5004-5034:236-266 5038-5039:267-268 5041-5049:269-277 5053-5055:278-280 5056-5097:282-323 5099-5099:324-324 5102-5103:325-326 5107-5108:327-328 5112-5112:329-329 5139-5161:330-352 5169-519…
P0DTD1/3cdu/A	2e-12	0.17	4888-4902:110-124 4903-4911:126-134 4913-4944:135-166 4945-4975:172-202 4976-4986:205-215 4988-4999:216-227 5005-5034:228-257 5040-5050:258-268 5054-5099:269-314 5101-5101:315-315 5103-5103:316-316 5107-5107:317-317 5130-5130:318-318 5142-5161:319-338 5169-5181:339-351 5183-5188:352-357 5189-5212:359-382 5215-5216:383-384 5217-5239:386-408 5242-5244:409-411 5248-5259:412-423 5263-5277:424-438
P0DTD1/3cdw/A	2e-12	0.17	4888-4902:110-124 4903-4911:126-134 4913-4944:135-166 4945-4975:172-202 4976-4986:205-215 4988-4999:216-227 5005-5034:228-257 5040-5050:258-268 5054-5099:269-314 5101-5101:315-315 5103-5103:316-316 5107-5107:317-317 5130-5130:318-318 5142-5161:319-338 5169-5181:339-351 5183-5188:352-357 5189-5212:359-382 5215-5216:383-384 5217-5239:386-408 5242-5244:409-411 5248-5259:412-423 5263-5277:424-438
P0DTD1/3ddk/A	5.7e-13	0.17	4888-4902:110-124 4903-4910:126-133 4912-4944:134-166 4945-4975:172-202 4976-4986:205-215 4988-4999:216-227 5005-5034:228-257 5040-5048:258-266 5052-5097:267-312 5102-5104:313-315 5111-5112:316-317 5130-5130:318-318 5142-5161:319-338 5169-5181:339-351 5183-5188:352-357 5189-5212:359-382 5215-5216:383-384 5217-5239:386-408 5242-5243:409-410 5247-5259:411-423 5263-5279:424-440
P0DTD1/3h5x/A	2.4e-13	0.12	4839-4846:61-68 4849-4854:69-74 4855-4879:77-101 4880-4886:104-110 4887-4900:112-125 4903-4910:126-133 4911-4913:136-138 4914-4926:142-154 4927-4943:156-172 4944-4974:179-209 4975-4987:211-223 4989-5000:224-235 5004-5034:236-266 5038-5039:267-268 5041-5049:269-277 5053-5055:278-280 5056-5097:282-323 5099-5099:324-324 5102-5103:325-326 5107-5108:327-328 5112-5112:329-329 5139-5161:330-352 5169-519…
P0DTD1/3h5y/A	2.4e-13	0.12	4839-4846:61-68 4849-4854:69-74 4855-4879:77-101 4880-4886:104-110 4887-4900:112-125 4903-4910:126-133 4911-4913:136-138 4914-4926:142-154 4927-4943:156-172 4944-4974:179-209 4975-4987:211-223 4989-5000:224-235 5004-5034:236-266 5038-5039:267-268 5041-5049:269-277 5053-5055:278-280 5056-5097:282-323 5099-5099:324-324 5102-5103:325-326 5107-5108:327-328 5112-5112:329-329 5139-5161:330-352 5169-519…
P0DTD1/3klv/A	2.6e-14	0.15	4888-4903:111-126 4904-4912:128-136 4913-4944:140-171 4945-4974:177-206 4975-4986:209-220 4988-5000:221-233 5004-5034:234-264 5038-5047:265-274 5051-5097:275-321 5102-5104:322-324 5111-5112:325-326 5130-5130:327-327 5142-5161:328-347 5169-5181:348-360 5183-5189:361-367 5190-5193:369-372 5194-5212:375-393 5215-5239:394-418 5243-5243:419-419 5247-5259:420-432 5263-5272:433-442
P0DTD1/3kmq/A	2.7e-14	0.15	4888-4903:111-126 4904-4912:128-136 4913-4944:140-171 4945-4974:177-206 4975-4986:209-220 4988-5000:221-233 5004-5034:234-264 5038-5048:265-275 5052-5097:276-321 5102-5104:322-324 5111-5112:325-326 5130-5130:327-327 5142-5161:328-347 5169-5181:348-360 5183-5188:361-366 5189-5193:368-372 5194-5212:375-393 5215-5239:394-418 5243-5243:419-419 5247-5259:420-432 5263-5271:433-441
P0DTD1/3kms/A	2.7e-14	0.15	4888-4903:111-126 4904-4912:128-136 4913-4944:140-171 4945-4974:177-206 4975-4986:209-220 4988-5000:221-233 5004-5034:234-264 5038-5048:265-275 5052-5097:276-321 5102-5104:322-324 5111-5112:325-326 5130-5130:327-327 5142-5161:328-347 5169-5181:348-360 5183-5188:361-366 5189-5193:368-372 5194-5212:375-393 5215-5239:394-418 5243-5243:419-419 5247-5259:420-432 5263-5271:433-441
P0DTD1/3kna/A	1e-14	0.15	4888-4903:111-126 4904-4913:128-137 4914-4944:141-171 4945-4974:177-206 4975-4986:209-220 4988-5000:221-233 5004-5034:234-264 5038-5047:265-274 5051-5097:275-321 5102-5104:322-324 5111-5112:325-326 5130-5130:327-327 5142-5161:328-347 5169-5181:348-360 5183-5189:361-367 5190-5193:369-372 5194-5212:375-393 5215-5239:394-418 5243-5243:419-419 5247-5259:420-432 5263-5271:433-441
P0DTD1/3koa/A	1e-14	0.15	4888-4903:111-126 4904-4913:128-137 4914-4944:141-171 4945-4974:177-206 4975-4986:209-220 4988-5000:221-233 5004-5034:234-264 5038-5047:265-274 5051-5097:275-321 5102-5104:322-324 5111-5112:325-326 5130-5130:327-327 5142-5161:328-347 5169-5181:348-360 5183-5189:361-367 5190-5193:369-372 5194-5212:375-393 5215-5239:394-418 5243-5243:419-419 5247-5259:420-432 5263-5271:433-441
P0DTD1/3n6l/A	8.4e-13	0.16	4888-4903:110-125 4904-4911:127-134 4913-4944:135-166 4945-4975:172-202 4976-4986:205-215 4988-4999:216-227 5005-5034:228-257 5040-5049:258-267 5053-5097:268-312 5102-5104:313-315 5111-5112:316-317 5130-5130:318-318 5142-5161:319-338 5169-5212:339-382 5215-5217:383-385 5218-5239:387-408 5242-5243:409-410 5247-5259:411-423 5263-5279:424-440
P0DTD1/3n6m/A	8.4e-13	0.16	4888-4903:110-125 4904-4911:127-134 4913-4944:135-166 4945-4975:172-202 4976-4986:205-215 4988-4999:216-227 5005-5034:228-257 5040-5049:258-267 5053-5097:268-312 5102-5104:313-315 5111-5112:316-317 5130-5130:318-318 5142-5161:319-338 5169-5212:339-382 5215-5217:383-385 5218-5239:387-408 5242-5243:409-410 5247-5259:411-423 5263-5279:424-440
P0DTD1/3n6n/A	8.4e-13	0.16	4888-4903:110-125 4904-4911:127-134 4913-4944:135-166 4945-4975:172-202 4976-4986:205-215 4988-4999:216-227 5005-5034:228-257 5040-5049:258-267 5053-5097:268-312 5102-5104:313-315 5111-5112:316-317 5130-5130:318-318 5142-5161:319-338 5169-5212:339-382 5215-5217:383-385 5218-5239:387-408 5242-5243:409-410 5247-5259:411-423 5263-5279:424-440
P0DTD1/3nah/A	6.5e-14	0.13	4839-4846:61-68 4849-4854:69-74 4855-4879:77-101 4880-4887:104-111 4888-4901:113-126 4904-4910:127-133 4911-4913:136-138 4914-4926:142-154 4927-4944:156-173 4945-4974:180-209 4975-4990:211-226 4992-5000:227-235 5004-5034:236-266 5038-5040:267-269 5042-5048:270-276 5052-5056:277-281 5057-5097:283-323 5099-5099:324-324 5102-5103:325-326 5107-5108:327-328 5112-5112:329-329 5135-5135:330-330 5140-516…
P0DTD1/3nai/A	6.5e-14	0.13	4839-4846:61-68 4849-4854:69-74 4855-4879:77-101 4880-4887:104-111 4888-4901:113-126 4904-4910:127-133 4911-4913:136-138 4914-4926:142-154 4927-4944:156-173 4945-4974:180-209 4975-4990:211-226 4992-5000:227-235 5004-5034:236-266 5038-5040:267-269 5042-5048:270-276 5052-5056:277-281 5057-5097:283-323 5099-5099:324-324 5102-5103:325-326 5107-5108:327-328 5112-5112:329-329 5135-5135:330-330 5140-516…
P0DTD1/3nky/A	4.2e-14	0.15	4889-4903:112-126 4904-4912:128-136 4913-4944:140-171 4945-4974:177-206 4975-4986:209-220 4988-5000:221-233 5004-5034:234-264 5038-5048:265-275 5052-5097:276-321 5102-5104:322-324 5111-5112:325-326 5130-5130:327-327 5142-5161:328-347 5169-5181:348-360 5183-5188:361-366 5189-5193:368-372 5194-5212:375-393 5215-5239:394-418 5243-5243:419-419 5247-5259:420-432 5263-5271:433-441
P0DTD1/3nl0/A	4.9e-14	0.15	4888-4903:111-126 4904-4912:128-136 4913-4944:140-171 4945-4974:177-206 4975-4986:209-220 4988-5000:221-233 5004-5034:234-264 5038-5048:265-275 5052-5097:276-321 5102-5104:322-324 5111-5112:325-326 5130-5130:327-327 5142-5161:328-347 5169-5181:348-360 5183-5189:361-367 5190-5193:369-372 5194-5212:375-393 5215-5239:394-418 5243-5243:419-419 5247-5259:420-432 5263-5271:433-441
P0DTD1/3nma/A	5.7e-14	0.14	4861-4875:74-88 4876-4879:90-93 4880-4887:96-103 4888-4903:111-126 4904-4913:128-137 4914-4944:141-171 4945-4974:177-206 4975-4986:209-220 4988-5000:221-233 5004-5034:234-264 5038-5048:265-275 5052-5097:276-321 5102-5104:322-324 5111-5112:325-326 5130-5130:327-327 5142-5161:328-347 5169-5181:348-360 5183-5189:361-367 5190-5193:369-372 5194-5195:374-375 5196-5212:377-393 5215-5239:394-418 5243-524…
P0DTD1/3ol6/A	1.7e-12	0.16	4888-4902:110-124 4903-4910:126-133 4912-4944:134-166 4945-4975:172-202 4976-4986:205-215 4988-4998:216-226 5004-5034:227-257 5040-5042:258-260 5044-5049:261-266 5053-5097:267-311 5102-5104:312-314 5111-5112:315-316 5130-5130:317-317 5142-5161:318-337 5169-5212:338-381 5215-5217:382-384 5218-5239:386-407 5242-5244:408-410 5248-5259:411-422 5263-5278:423-438
P0DTD1/3ol7/A	1.7e-12	0.16	4888-4902:110-124 4903-4910:126-133 4912-4944:134-166 4945-4975:172-202 4976-4986:205-215 4988-4998:216-226 5004-5034:227-257 5040-5042:258-260 5044-5049:261-266 5053-5097:267-311 5102-5104:312-314 5111-5112:315-316 5130-5130:317-317 5142-5161:318-337 5169-5212:338-381 5215-5217:382-384 5218-5239:386-407 5242-5244:408-410 5248-5259:411-422 5263-5278:423-438
P0DTD1/3ol8/A	1.7e-12	0.16	4888-4902:110-124 4903-4910:126-133 4912-4944:134-166 4945-4975:172-202 4976-4986:205-215 4988-4998:216-226 5004-5034:227-257 5040-5042:258-260 5044-5049:261-266 5053-5097:267-311 5102-5104:312-314 5111-5112:315-316 5130-5130:317-317 5142-5161:318-337 5169-5212:338-381 5215-5217:382-384 5218-5239:386-407 5242-5244:408-410 5248-5259:411-422 5263-5278:423-438
P0DTD1/3ol9/A	1.7e-12	0.16	4888-4902:110-124 4903-4910:126-133 4912-4944:134-166 4945-4975:172-202 4976-4986:205-215 4988-4998:216-226 5004-5034:227-257 5040-5042:258-260 5044-5049:261-266 5053-5097:267-311 5102-5104:312-314 5111-5112:315-316 5130-5130:317-317 5142-5161:318-337 5169-5212:338-381 5215-5217:382-384 5218-5239:386-407 5242-5244:408-410 5248-5259:411-422 5263-5278:423-438
P0DTD1/3ola/A	1.7e-12	0.16	4888-4902:110-124 4903-4910:126-133 4912-4944:134-166 4945-4975:172-202 4976-4986:205-215 4988-4998:216-226 5004-5034:227-257 5040-5042:258-260 5044-5049:261-266 5053-5097:267-311 5102-5104:312-314 5111-5112:315-316 5130-5130:317-317 5142-5161:318-337 5169-5212:338-381 5215-5217:382-384 5218-5239:386-407 5242-5244:408-410 5248-5259:411-422 5263-5278:423-438
P0DTD1/3olb/A	1.7e-12	0.16	4888-4902:110-124 4903-4910:126-133 4912-4944:134-166 4945-4975:172-202 4976-4986:205-215 4988-4998:216-226 5004-5034:227-257 5040-5042:258-260 5044-5049:261-266 5053-5097:267-311 5102-5104:312-314 5111-5112:315-316 5130-5130:317-317 5142-5161:318-337 5169-5212:338-381 5215-5217:382-384 5218-5239:386-407 5242-5244:408-410 5248-5259:411-422 5263-5278:423-438
P0DTD1/3qid/A	6.5e-14	0.13	4839-4846:61-68 4849-4854:69-74 4855-4879:77-101 4880-4887:104-111 4888-4901:113-126 4904-4910:127-133 4911-4913:136-138 4914-4926:142-154 4927-4944:156-173 4945-4974:180-209 4975-4990:211-226 4992-5000:227-235 5004-5034:236-266 5038-5040:267-269 5042-5048:270-276 5052-5056:277-281 5057-5097:283-323 5099-5099:324-324 5102-5103:325-326 5107-5108:327-328 5112-5112:329-329 5135-5135:330-330 5140-516…
P0DTD1/3sfg/A	6.5e-14	0.13	4839-4846:61-68 4849-4854:69-74 4855-4879:77-101 4880-4887:104-111 4888-4901:113-126 4904-4910:127-133 4911-4913:136-138 4914-4926:142-154 4927-4944:156-173 4945-4974:180-209 4975-4990:211-226 4992-5000:227-235 5004-5034:236-266 5038-5040:267-269 5042-5048:270-276 5052-5056:277-281 5057-5097:283-323 5099-5099:324-324 5102-5103:325-326 5107-5108:327-328 5112-5112:329-329 5135-5135:330-330 5140-516…
P0DTD1/3sfu/A	6.5e-14	0.13	4839-4846:61-68 4849-4854:69-74 4855-4879:77-101 4880-4887:104-111 4888-4901:113-126 4904-4910:127-133 4911-4913:136-138 4914-4926:142-154 4927-4944:156-173 4945-4974:180-209 4975-4990:211-226 4992-5000:227-235 5004-5034:236-266 5038-5040:267-269 5042-5048:270-276 5052-5056:277-281 5057-5097:283-323 5099-5099:324-324 5102-5103:325-326 5107-5108:327-328 5112-5112:329-329 5135-5135:330-330 5140-516…
P0DTD1/3upf/A	1.2e-13	0.14	4839-4846:71-78 4849-4854:79-84 4855-4879:87-111 4880-4887:114-121 4888-4901:123-136 4904-4910:137-143 4911-4913:146-148 4914-4926:152-164 4927-4944:166-183 4945-4974:190-219 4975-4991:221-237 4993-5000:238-245 5004-5035:246-277 5039-5039:278-278 5041-5048:279-286 5052-5056:287-291 5057-5097:293-333 5099-5099:334-334 5102-5103:335-336 5107-5108:337-338 5112-5112:339-339 5135-5135:340-340 5140-516…
P0DTD1/3uqs/A	2e-13	0.14	4839-4846:61-68 4849-4854:69-74 4855-4879:77-101 4880-4886:104-110 4887-4901:112-126 4904-4910:127-133 4911-4913:136-138 4914-4926:142-154 4927-4944:156-173 4945-4974:180-209 4975-4990:211-226 4992-5000:227-235 5004-5035:236-267 5039-5039:268-268 5041-5049:269-277 5053-5056:278-281 5057-5098:283-324 5102-5103:325-326 5107-5109:327-329 5135-5136:330-331 5141-5161:332-352 5169-5181:353-365 5183-518…
P0DTD1/3ur0/A	2e-13	0.14	4839-4846:61-68 4849-4854:69-74 4855-4879:77-101 4880-4886:104-110 4887-4901:112-126 4904-4910:127-133 4911-4913:136-138 4914-4926:142-154 4927-4944:156-173 4945-4974:180-209 4975-4990:211-226 4992-5000:227-235 5004-5035:236-267 5039-5039:268-268 5041-5049:269-277 5053-5056:278-281 5057-5098:283-324 5102-5103:325-326 5107-5109:327-329 5135-5136:330-331 5141-5161:332-352 5169-5181:353-365 5183-518…
P0DTD1/4ika/A	7.4e-13	0.16	4888-4902:110-124 4903-4911:126-134 4913-4944:135-166 4945-4975:172-202 4976-4986:205-215 4988-4999:216-227 5005-5034:228-257 5040-5049:258-267 5053-5097:268-312 5102-5104:313-315 5111-5112:316-317 5130-5130:318-318 5142-5161:319-338 5169-5212:339-382 5215-5217:383-385 5218-5239:387-408 5245-5259:409-423 5263-5279:424-440
P0DTD1/4iqx/A	3e-13	0.15	4888-4902:111-125 4903-4913:127-137 4914-4944:141-171 4945-4974:177-206 4975-4986:209-220 4988-5000:221-233 5004-5034:234-264 5038-5048:265-275 5052-5097:276-321 5102-5104:322-324 5111-5112:325-326 5130-5130:327-327 5142-5161:328-347 5169-5180:348-359 5182-5189:360-367 5190-5193:369-372 5194-5212:375-393 5215-5239:394-418 5243-5243:419-419 5247-5259:420-432
P0DTD1/4k4s/A	1.7e-12	0.16	4888-4902:110-124 4903-4910:126-133 4912-4944:134-166 4945-4975:172-202 4976-4986:205-215 4988-4998:216-226 5004-5034:227-257 5040-5042:258-260 5044-5049:261-266 5053-5097:267-311 5102-5104:312-314 5111-5112:315-316 5130-5130:317-317 5142-5161:318-337 5169-5212:338-381 5215-5217:382-384 5218-5239:386-407 5242-5244:408-410 5248-5259:411-422 5263-5278:423-438
P0DTD1/4k4t/A	1.7e-12	0.16	4888-4902:110-124 4903-4910:126-133 4912-4944:134-166 4945-4975:172-202 4976-4986:205-215 4988-4998:216-226 5004-5034:227-257 5040-5042:258-260 5044-5049:261-266 5053-5097:267-311 5102-5104:312-314 5111-5112:315-316 5130-5130:317-317 5142-5161:318-337 5169-5212:338-381 5215-5217:382-384 5218-5239:386-407 5242-5244:408-410 5248-5259:411-422 5263-5278:423-438
P0DTD1/4k4u/A	2.5e-12	0.17	4888-4902:110-124 4903-4910:126-133 4912-4944:134-166 4945-4975:172-202 4976-4986:205-215 4988-4998:216-226 5003-5003:227-227 5005-5034:228-257 5040-5042:258-260 5044-5050:261-267 5054-5097:268-311 5102-5104:312-314 5111-5112:315-316 5130-5130:317-317 5142-5161:318-337 5169-5181:338-350 5183-5188:351-356 5189-5212:358-381 5215-5217:382-384 5218-5239:386-407 5242-5244:408-410 5248-5259:411-422 526…
P0DTD1/4k4v/A	2.5e-12	0.17	4888-4902:110-124 4903-4910:126-133 4912-4944:134-166 4945-4975:172-202 4976-4986:205-215 4988-4998:216-226 5003-5003:227-227 5005-5034:228-257 5040-5042:258-260 5044-5050:261-267 5054-5097:268-311 5102-5104:312-314 5111-5112:315-316 5130-5130:317-317 5142-5161:318-337 5169-5181:338-350 5183-5188:351-356 5189-5212:358-381 5215-5217:382-384 5218-5239:386-407 5242-5244:408-410 5248-5259:411-422 526…
P0DTD1/4k4w/A	1.4e-12	0.16	4888-4902:110-124 4903-4911:126-134 4913-4944:135-166 4945-4975:172-202 4976-4986:205-215 4988-4998:216-226 5004-5034:227-257 5040-5042:258-260 5044-5049:261-266 5053-5097:267-311 5102-5104:312-314 5111-5112:315-316 5130-5130:317-317 5142-5161:318-337 5169-5212:338-381 5215-5217:382-384 5218-5239:386-407 5242-5244:408-410 5248-5259:411-422 5263-5277:423-437
P0DTD1/4k4x/A	2.1e-12	0.16	4888-4903:110-125 4904-4910:127-133 4912-4944:134-166 4945-4975:172-202 4976-4986:205-215 4988-4998:216-226 5002-5002:227-227 5005-5034:228-257 5040-5049:258-267 5053-5097:268-312 5102-5104:313-315 5111-5112:316-317 5130-5130:318-318 5142-5161:319-338 5169-5181:339-351 5183-5188:352-357 5189-5212:359-382 5215-5216:383-384 5217-5239:386-408 5242-5243:409-410 5247-5259:411-423 5263-5276:424-437
P0DTD1/4k4y/A	2.1e-12	0.16	4888-4903:110-125 4904-4910:127-133 4912-4944:134-166 4945-4975:172-202 4976-4986:205-215 4988-4998:216-226 5002-5002:227-227 5005-5034:228-257 5040-5049:258-267 5053-5097:268-312 5102-5104:313-315 5111-5112:316-317 5130-5130:318-318 5142-5161:319-338 5169-5181:339-351 5183-5188:352-357 5189-5212:359-382 5215-5216:383-384 5217-5239:386-408 5242-5243:409-410 5247-5259:411-423 5263-5276:424-437
P0DTD1/4k4z/A	2.1e-12	0.16	4888-4903:110-125 4904-4910:127-133 4912-4944:134-166 4945-4975:172-202 4976-4986:205-215 4988-4998:216-226 5002-5002:227-227 5005-5034:228-257 5040-5049:258-267 5053-5097:268-312 5102-5104:313-315 5111-5112:316-317 5130-5130:318-318 5142-5161:319-338 5169-5181:339-351 5183-5188:352-357 5189-5212:359-382 5215-5216:383-384 5217-5239:386-408 5242-5243:409-410 5247-5259:411-423 5263-5276:424-437
P0DTD1/4k50/A	4.6e-13	0.17	4888-4902:110-124 4903-4912:126-135 4914-4944:136-166 4945-4975:172-202 4976-4986:205-215 4988-4998:216-226 5000-5000:227-227 5004-5034:228-258 5040-5042:259-261 5046-5050:262-266 5054-5097:267-310 5102-5104:311-313 5111-5112:314-315 5130-5130:316-316 5142-5161:317-336 5169-5212:337-380 5215-5216:381-382 5217-5239:384-406 5242-5242:407-407 5246-5259:408-421 5263-5278:422-437
P0DTD1/4lq3/A	1.4e-13	0.12	4841-4846:64-69 4849-4854:70-75 4855-4879:78-102 4880-4886:105-111 4887-4900:113-126 4903-4911:127-135 4912-4913:138-139 4914-4926:143-155 4927-4943:157-173 4944-4974:180-210 4975-4987:212-224 4989-5000:225-236 5004-5034:237-267 5038-5039:268-269 5041-5049:270-278 5053-5055:279-281 5056-5097:283-324 5099-5099:325-325 5102-5103:326-327 5107-5108:328-329 5112-5112:330-330 5139-5161:331-353 5169-518…
P0DTD1/4lq9/A	1.4e-13	0.12	4841-4846:64-69 4849-4854:70-75 4855-4879:78-102 4880-4886:105-111 4887-4900:113-126 4903-4911:127-135 4912-4913:138-139 4914-4926:143-155 4927-4943:157-173 4944-4974:180-210 4975-4987:212-224 4989-5000:225-236 5004-5034:237-267 5038-5039:268-269 5041-5049:270-278 5053-5055:279-281 5056-5097:283-324 5099-5099:325-325 5102-5103:326-327 5107-5108:328-329 5112-5112:330-330 5139-5161:331-353 5169-518…
P0DTD1/4nlo/A	4.5e-13	0.17	4888-4902:110-124 4903-4911:126-134 4913-4944:135-166 4945-4975:172-202 4976-4986:205-215 4988-4998:216-226 5004-5034:227-257 5040-5042:258-260 5044-5049:261-266 5053-5097:267-311 5102-5104:312-314 5111-5112:315-316 5130-5130:317-317 5142-5161:318-337 5169-5180:338-349 5182-5188:350-356 5189-5212:358-381 5215-5217:382-384 5218-5239:386-407 5242-5244:408-410 5248-5259:411-422 5263-5279:423-439
P0DTD1/4nlp/A	2.4e-13	0.17	4888-4902:110-124 4903-4911:126-134 4913-4944:135-166 4945-4975:172-202 4976-4986:205-215 4988-4998:216-226 5004-5034:227-257 5040-5042:258-260 5044-5049:261-266 5053-5097:267-311 5102-5104:312-314 5106-5107:315-316 5130-5130:317-317 5142-5161:318-337 5169-5181:338-350 5183-5188:351-356 5189-5212:358-381 5215-5217:382-384 5218-5239:386-407 5242-5244:408-410 5248-5259:411-422 5263-5278:423-438
P0DTD1/4nlq/A	4e-13	0.16	4888-4902:110-124 4903-4911:126-134 4913-4944:135-166 4945-4975:172-202 4976-4986:205-215 4988-4998:216-226 5004-5034:227-257 5040-5042:258-260 5044-5049:261-266 5053-5097:267-311 5102-5104:312-314 5111-5112:315-316 5130-5130:317-317 5142-5161:318-337 5169-5212:338-381 5215-5217:382-384 5218-5239:386-407 5242-5244:408-410 5248-5259:411-422 5263-5279:423-439
P0DTD1/4nlr/A	4.8e-13	0.17	4888-4902:110-124 4903-4911:126-134 4913-4944:135-166 4945-4975:172-202 4976-4986:205-215 4988-4998:216-226 5004-5034:227-257 5040-5042:258-260 5044-5050:261-267 5054-5097:268-311 5102-5104:312-314 5111-5112:315-316 5130-5130:317-317 5142-5161:318-337 5169-5180:338-349 5182-5188:350-356 5189-5212:358-381 5215-5217:382-384 5218-5239:386-407 5242-5244:408-410 5248-5259:411-422 5263-5278:423-438
P0DTD1/4nls/A	1.3e-13	0.16	4888-4902:110-124 4903-4911:126-134 4913-4944:135-166 4945-4975:172-202 4976-4986:205-215 4988-4998:216-226 5003-5003:227-227 5005-5034:228-257 5040-5042:258-260 5044-5049:261-266 5053-5097:267-311 5102-5104:312-314 5106-5107:315-316 5130-5130:317-317 5142-5161:318-337 5169-5212:338-381 5215-5217:382-384 5218-5239:386-407 5242-5244:408-410 5248-5259:411-422 5263-5279:423-439
P0DTD1/4nlt/A	7.2e-13	0.17	4888-4902:110-124 4903-4911:126-134 4913-4944:135-166 4945-4975:172-202 4976-4986:205-215 4988-4998:216-226 5003-5003:227-227 5005-5034:228-257 5040-5042:258-260 5044-5050:261-267 5054-5097:268-311 5102-5104:312-314 5111-5112:315-316 5130-5130:317-317 5142-5161:318-337 5169-5181:338-350 5183-5188:351-356 5189-5212:358-381 5215-5217:382-384 5218-5239:386-407 5242-5244:408-410 5248-5259:411-422 526…
P0DTD1/4nlu/A	3.6e-13	0.16	4888-4902:110-124 4903-4911:126-134 4913-4944:135-166 4945-4975:172-202 4976-4986:205-215 4988-4998:216-226 5003-5003:227-227 5005-5034:228-257 5040-5042:258-260 5044-5049:261-266 5053-5097:267-311 5102-5104:312-314 5106-5107:315-316 5130-5130:317-317 5142-5161:318-337 5169-5212:338-381 5215-5217:382-384 5218-5239:386-407 5242-5244:408-410 5248-5259:411-422 5263-5279:423-439
P0DTD1/4nlv/A	1.5e-13	0.17	4888-4902:110-124 4903-4911:126-134 4913-4944:135-166 4945-4975:172-202 4976-4986:205-215 4988-4998:216-226 5003-5003:227-227 5005-5034:228-257 5040-5042:258-260 5044-5049:261-266 5053-5097:267-311 5102-5104:312-314 5106-5107:315-316 5130-5130:317-317 5142-5161:318-337 5169-5181:338-350 5183-5188:351-356 5189-5212:358-381 5215-5217:382-384 5218-5239:386-407 5242-5244:408-410 5248-5259:411-422 526…
P0DTD1/4nlw/A	2.5e-13	0.16	4888-4902:110-124 4903-4911:126-134 4913-4944:135-166 4945-4975:172-202 4976-4986:205-215 4988-4998:216-226 5003-5003:227-227 5005-5034:228-257 5040-5042:258-260 5044-5049:261-266 5053-5097:267-311 5102-5104:312-314 5106-5107:315-316 5130-5130:317-317 5142-5161:318-337 5169-5212:338-381 5215-5217:382-384 5218-5239:386-407 5242-5244:408-410 5248-5259:411-422 5263-5279:423-439
P0DTD1/4nlx/A	3.3e-13	0.17	4888-4902:110-124 4903-4911:126-134 4913-4944:135-166 4945-4975:172-202 4976-4986:205-215 4988-4998:216-226 5003-5003:227-227 5005-5034:228-257 5040-5042:258-260 5044-5049:261-266 5053-5097:267-311 5102-5104:312-314 5106-5107:315-316 5130-5130:317-317 5142-5161:318-337 5169-5181:338-350 5183-5188:351-356 5189-5212:358-381 5215-5217:382-384 5218-5239:386-407 5242-5244:408-410 5248-5259:411-422 526…
P0DTD1/4nly/A	5.7e-13	0.17	4888-4902:110-124 4903-4911:126-134 4913-4944:135-166 4945-4975:172-202 4976-4986:205-215 4988-4998:216-226 5004-5034:227-257 5040-5042:258-260 5044-5049:261-266 5053-5097:267-311 5102-5104:312-314 5111-5112:315-316 5130-5130:317-317 5142-5161:318-337 5169-5180:338-349 5182-5188:350-356 5189-5212:358-381 5215-5217:382-384 5218-5239:386-407 5242-5244:408-410 5248-5259:411-422 5263-5278:423-438
P0DTD1/4nrt/A	1.4e-13	0.12	4841-4846:64-69 4849-4854:70-75 4855-4879:78-102 4880-4886:105-111 4887-4900:113-126 4903-4911:127-135 4912-4913:138-139 4914-4926:143-155 4927-4943:157-173 4944-4974:180-210 4975-4987:212-224 4989-5000:225-236 5004-5034:237-267 5038-5039:268-269 5041-5049:270-278 5053-5055:279-281 5056-5097:283-324 5099-5099:325-325 5102-5103:326-327 5107-5108:328-329 5112-5112:330-330 5139-5161:331-353 5169-518…
P0DTD1/4nru/A	2e-13	0.14	4839-4846:61-68 4849-4854:69-74 4855-4879:77-101 4880-4886:104-110 4887-4901:112-126 4904-4910:127-133 4911-4913:136-138 4914-4926:142-154 4927-4944:156-173 4945-4974:180-209 4975-4990:211-226 4992-5000:227-235 5004-5035:236-267 5039-5039:268-268 5041-5049:269-277 5053-5056:278-281 5057-5098:283-324 5102-5103:325-326 5107-5109:327-329 5135-5136:330-331 5141-5161:332-352 5169-5181:353-365 5183-518…
P0DTD1/4nyz/A	2.3e-14	0.14	4849-4877:56-84 4878-4879:86-87 4880-4887:90-97 4888-4903:105-120 4904-4909:122-127 4911-4913:128-130 4914-4928:135-149 4929-4944:151-166 4945-4975:172-202 4976-4986:205-215 4988-5000:216-228 5004-5034:229-259 5038-5048:260-270 5052-5097:271-316 5102-5104:317-319 5111-5112:320-321 5130-5130:322-322 5142-5161:323-342 5169-5181:343-355 5183-5188:356-361 5189-5196:363-370 5197-5212:372-387 5215-5216…
P0DTD1/4nz0/A	1.7e-14	0.14	4849-4878:56-85 4879-4879:87-87 4880-4887:90-97 4888-4904:105-121 4905-4909:123-127 4911-4913:128-130 4914-4926:135-147 4927-4944:149-166 4945-4975:172-202 4976-4986:205-215 4988-5000:216-228 5004-5034:229-259 5038-5048:260-270 5052-5097:271-316 5102-5104:317-319 5111-5112:320-321 5130-5130:322-322 5142-5161:323-342 5169-5196:343-370 5197-5212:372-387 5215-5216:388-389 5219-5239:390-410 5243-5244…
P0DTD1/4o4r/A	2e-13	0.14	4839-4846:61-68 4849-4854:69-74 4855-4879:77-101 4880-4886:104-110 4887-4901:112-126 4904-4910:127-133 4911-4913:136-138 4914-4926:142-154 4927-4944:156-173 4945-4974:180-209 4975-4990:211-226 4992-5000:227-235 5004-5035:236-267 5039-5039:268-268 5041-5049:269-277 5053-5056:278-281 5057-5098:283-324 5102-5103:325-326 5107-5109:327-329 5135-5136:330-331 5141-5161:332-352 5169-5181:353-365 5183-518…
P0DTD1/4qpx/A	2.4e-13	0.12	4839-4846:61-68 4849-4854:69-74 4855-4879:77-101 4880-4886:104-110 4887-4900:112-125 4903-4910:126-133 4911-4913:136-138 4914-4926:142-154 4927-4943:156-172 4944-4974:179-209 4975-4987:211-223 4989-5000:224-235 5004-5034:236-266 5038-5039:267-268 5041-5049:269-277 5053-5055:278-280 5056-5097:282-323 5099-5099:324-324 5102-5103:325-326 5107-5108:327-328 5112-5112:329-329 5139-5161:330-352 5169-519…
P0DTD1/4r0e/A	2.1e-13	0.16	4888-4902:110-124 4903-4910:126-133 4912-4944:134-166 4945-4975:172-202 4976-4986:205-215 4988-4998:216-226 5003-5003:227-227 5005-5034:228-257 5040-5042:258-260 5044-5049:261-266 5053-5097:267-311 5102-5104:312-314 5111-5112:315-316 5130-5130:317-317 5142-5161:318-337 5169-5212:338-381 5215-5217:382-384 5218-5239:386-407 5242-5243:408-409 5247-5259:410-422 5263-5279:423-439
P0DTD1/4wfx/A	7.4e-13	0.17	4888-4902:110-124 4903-4911:126-134 4913-4944:135-166 4945-4975:172-202 4976-4986:205-215 4988-4998:216-226 5004-5034:227-257 5040-5050:258-268 5054-5097:269-312 5102-5104:313-315 5111-5112:316-317 5130-5130:318-318 5142-5161:319-338 5169-5181:339-351 5183-5188:352-357 5189-5212:359-382 5215-5217:383-385 5218-5239:387-408 5242-5244:409-411 5248-5259:412-423 5263-5279:424-440
P0DTD1/4wfy/A	7.4e-13	0.17	4888-4902:110-124 4903-4911:126-134 4913-4944:135-166 4945-4975:172-202 4976-4986:205-215 4988-4998:216-226 5004-5034:227-257 5040-5050:258-268 5054-5097:269-312 5102-5104:313-315 5111-5112:316-317 5130-5130:318-318 5142-5161:319-338 5169-5181:339-351 5183-5188:352-357 5189-5212:359-382 5215-5217:383-385 5218-5239:387-408 5242-5244:409-411 5248-5259:412-423 5263-5279:424-440
P0DTD1/4wfz/A	5.7e-13	0.17	4888-4902:110-124 4903-4910:126-133 4912-4944:134-166 4945-4975:172-202 4976-4986:205-215 4988-4999:216-227 5005-5034:228-257 5040-5048:258-266 5052-5097:267-312 5102-5104:313-315 5111-5112:316-317 5130-5130:318-318 5142-5161:319-338 5169-5181:339-351 5183-5188:352-357 5189-5212:359-382 5215-5216:383-384 5217-5239:386-408 5242-5243:409-410 5247-5259:411-423 5263-5279:424-440
P0DTD1/4wyl/A	2.2e-14	0.15	4889-4903:112-126 4904-4912:128-136 4913-4944:140-171 4945-4974:177-206 4975-4986:209-220 4988-5000:221-233 5004-5034:234-264 5038-5047:265-274 5051-5097:275-321 5102-5104:322-324 5111-5112:325-326 5130-5130:327-327 5142-5161:328-347 5169-5181:348-360 5183-5189:361-367 5190-5193:369-372 5194-5212:375-393 5215-5239:394-418 5243-5243:419-419 5247-5259:420-432
P0DTD1/4wyw/A	2.9e-14	0.14	4861-4876:74-89 4877-4879:91-93 4880-4887:96-103 4888-4903:111-126 4904-4913:128-137 4914-4944:141-171 4945-4974:177-206 4975-4986:209-220 4988-5000:221-233 5004-5034:234-264 5038-5048:265-275 5052-5097:276-321 5102-5104:322-324 5111-5112:325-326 5130-5130:327-327 5142-5161:328-347 5169-5181:348-360 5183-5188:361-366 5189-5193:368-372 5194-5212:375-393 5215-5239:394-418 5243-5244:419-420 5248-525…
P0DTD1/4wzm/A	1.2e-14	0.14	4849-4860:59-70 4861-4876:74-89 4877-4879:91-93 4880-4887:96-103 4888-4903:111-126 4904-4912:128-136 4913-4944:140-171 4945-4974:177-206 4975-4986:209-220 4988-5000:221-233 5004-5034:234-264 5038-5048:265-275 5052-5097:276-321 5102-5104:322-324 5111-5112:325-326 5130-5130:327-327 5142-5161:328-347 5169-5181:348-360 5183-5188:361-366 5189-5193:368-372 5194-5212:375-393 5215-5239:394-418 5243-5244:…
P0DTD1/4wzq/A	2e-14	0.14	4861-4876:74-89 4877-4879:91-93 4880-4887:96-103 4888-4903:111-126 4904-4912:128-136 4913-4944:140-171 4945-4974:177-206 4975-4986:209-220 4988-5000:221-233 5004-5034:234-264 5038-5048:265-275 5052-5097:276-321 5102-5104:322-324 5111-5112:325-326 5130-5130:327-327 5142-5161:328-347 5169-5193:348-372 5194-5212:375-393 5215-5239:394-418 5243-5243:419-419 5247-5259:420-432 5263-5271:433-441
P0DTD1/4x2b/A	2.7e-14	0.14	4861-4876:74-89 4877-4879:91-93 4880-4887:96-103 4888-4903:111-126 4904-4912:128-136 4913-4944:140-171 4945-4974:177-206 4975-4986:209-220 4988-5000:221-233 5004-5034:234-264 5038-5047:265-274 5051-5097:275-321 5102-5104:322-324 5111-5112:325-326 5130-5130:327-327 5142-5161:328-347 5169-5181:348-360 5183-5189:361-367 5190-5193:369-372 5194-5212:375-393 5215-5239:394-418 5243-5244:419-420 5248-525…
P0DTD1/4y2a/A	2.4e-12	0.16	4888-4902:110-124 4903-4911:126-134 4913-4944:135-166 4945-4975:172-202 4976-4986:205-215 4988-4998:216-226 5002-5002:227-227 5005-5034:228-257 5040-5050:258-268 5054-5097:269-312 5102-5104:313-315 5106-5107:316-317 5130-5130:318-318 5142-5161:319-338 5169-5212:339-382 5215-5216:383-384 5217-5239:386-408 5242-5243:409-410 5247-5259:411-423 5263-5279:424-440
P0DTD1/4y2c/A	3.7e-14	0.14	4849-4878:56-85 4879-4879:87-87 4880-4887:90-97 4888-4904:105-121 4905-4909:123-127 4911-4913:128-130 4914-4928:135-149 4929-4944:151-166 4945-4974:172-201 4975-4986:204-215 4988-5000:216-228 5004-5034:229-259 5038-5048:260-270 5052-5097:271-316 5102-5104:317-319 5111-5112:320-321 5130-5130:322-322 5142-5161:323-342 5169-5196:343-370 5197-5212:372-387 5215-5216:388-389 5219-5238:390-409 5242-5246…
P0DTD1/4y34/A	3.4e-12	0.17	4888-4902:110-124 4903-4911:126-134 4913-4944:135-166 4945-4975:172-202 4976-4986:205-215 4988-4999:216-227 5005-5034:228-257 5040-5049:258-267 5053-5097:268-312 5102-5104:313-315 5106-5107:316-317 5130-5130:318-318 5142-5161:319-338 5169-5181:339-351 5183-5188:352-357 5189-5212:359-382 5215-5217:383-385 5218-5239:387-408 5242-5243:409-410 5247-5259:411-423 5263-5278:424-439
P0DTD1/4y3c/A	2e-14	0.15	4849-4879:56-86 4880-4887:90-97 4888-4904:105-121 4905-4909:123-127 4911-4914:128-131 4915-4927:136-148 4928-4944:150-166 4945-4974:172-201 4975-4986:204-215 4988-5000:216-228 5004-5034:229-259 5038-5048:260-270 5052-5097:271-316 5102-5104:317-319 5111-5112:320-321 5130-5130:322-322 5142-5161:323-342 5169-5196:343-370 5197-5212:372-387 5215-5216:388-389 5219-5239:390-410 5243-5245:411-413 5249-52…
P0DTD1/4zp6/A	1.4e-12	0.17	4888-4902:110-124 4903-4910:126-133 4912-4944:134-166 4945-4975:172-202 4976-4986:205-215 4988-4998:216-226 5004-5034:227-257 5040-5050:258-268 5054-5097:269-312 5102-5104:313-315 5111-5112:316-317 5130-5130:318-318 5142-5161:319-338 5169-5181:339-351 5183-5188:352-357 5189-5212:359-382 5215-5217:383-385 5218-5239:387-408 5242-5243:409-410 5247-5259:411-423 5263-5279:424-440
P0DTD1/4zp7/A	8.3e-13	0.17	4888-4902:110-124 4903-4910:126-133 4912-4944:134-166 4945-4975:172-202 4976-4986:205-215 4988-4998:216-226 5004-5034:227-257 5040-5050:258-268 5054-5097:269-312 5102-5104:313-315 5111-5112:316-317 5130-5130:318-318 5142-5161:319-338 5169-5181:339-351 5183-5188:352-357 5189-5212:359-382 5215-5217:383-385 5218-5239:387-408 5242-5243:409-410 5247-5259:411-423 5263-5279:424-440
P0DTD1/4zp8/A	3.7e-13	0.16	4888-4902:110-124 4903-4911:126-134 4913-4944:135-166 4945-4975:172-202 4976-4986:205-215 4988-4998:216-226 5004-5034:227-257 5040-5049:258-267 5053-5097:268-312 5102-5104:313-315 5111-5112:316-317 5130-5130:318-318 5142-5161:319-338 5169-5212:339-382 5215-5217:383-385 5218-5239:387-408 5242-5243:409-410 5247-5259:411-423 5263-5279:424-440
P0DTD1/4zp9/A	5.8e-13	0.17	4888-4902:110-124 4903-4911:126-134 4913-4944:135-166 4945-4975:172-202 4976-4986:205-215 4988-4998:216-226 5004-5035:227-258 5039-5039:259-259 5042-5048:260-266 5052-5097:267-312 5102-5104:313-315 5111-5112:316-317 5130-5130:318-318 5142-5161:319-338 5169-5181:339-351 5183-5188:352-357 5189-5212:359-382 5215-5217:383-385 5218-5239:387-408 5242-5244:409-411 5248-5259:412-423 5263-5279:424-440
P0DTD1/4zpa/A	2.4e-13	0.17	4888-4902:110-124 4903-4911:126-134 4913-4944:135-166 4945-4975:172-202 4976-4986:205-215 4988-4998:216-226 5004-5034:227-257 5040-5049:258-267 5053-5097:268-312 5102-5104:313-315 5106-5107:316-317 5130-5130:318-318 5142-5161:319-338 5169-5181:339-351 5183-5188:352-357 5189-5212:359-382 5215-5217:383-385 5218-5239:387-408 5242-5243:409-410 5247-5259:411-423 5263-5279:424-440
P0DTD1/4zpb/A	4.3e-13	0.17	4888-4902:110-124 4903-4911:126-134 4913-4944:135-166 4945-4975:172-202 4976-4986:205-215 4988-4998:216-226 5004-5034:227-257 5040-5049:258-267 5053-5097:268-312 5102-5104:313-315 5106-5107:316-317 5130-5130:318-318 5142-5161:319-338 5169-5181:339-351 5183-5188:352-357 5189-5212:359-382 5215-5217:383-385 5218-5239:387-408 5242-5243:409-410 5247-5259:411-423 5263-5278:424-439
P0DTD1/4zpc/A	1.2e-12	0.17	4888-4902:110-124 4903-4911:126-134 4913-4944:135-166 4945-4975:172-202 4976-4986:205-215 4988-4999:216-227 5005-5034:228-257 5040-5049:258-267 5053-5097:268-312 5102-5104:313-315 5106-5107:316-317 5130-5130:318-318 5142-5161:319-338 5169-5181:339-351 5183-5188:352-357 5189-5212:359-382 5215-5216:383-384 5217-5239:386-408 5242-5243:409-410 5247-5259:411-423 5263-5278:424-439
P0DTD1/4zpd/A	8.4e-13	0.16	4888-4902:110-124 4903-4910:126-133 4912-4944:134-166 4945-4975:172-202 4976-4986:205-215 4988-4998:216-226 5004-5034:227-257 5040-5049:258-267 5053-5097:268-312 5102-5104:313-315 5111-5112:316-317 5130-5130:318-318 5142-5161:319-338 5169-5212:339-382 5215-5216:383-384 5217-5239:386-408 5242-5243:409-410 5247-5259:411-423 5263-5279:424-440
P0DTD1/5f8g/A	1.6e-12	0.17	4888-4902:110-124 4903-4911:126-134 4913-4944:135-166 4945-4975:172-202 4976-4986:205-215 4988-4999:216-227 5005-5034:228-257 5040-5048:258-266 5052-5097:267-312 5102-5104:313-315 5111-5112:316-317 5130-5130:318-318 5142-5161:319-338 5169-5212:339-382 5215-5217:383-385 5218-5239:387-408 5245-5259:409-423 5263-5279:424-440
P0DTD1/5f8h/A	1.6e-12	0.17	4888-4902:110-124 4903-4911:126-134 4913-4944:135-166 4945-4975:172-202 4976-4986:205-215 4988-4999:216-227 5005-5034:228-257 5040-5048:258-266 5052-5097:267-312 5102-5104:313-315 5111-5112:316-317 5130-5130:318-318 5142-5161:319-338 5169-5212:339-382 5215-5217:383-385 5218-5239:387-408 5245-5259:409-423 5263-5279:424-440
P0DTD1/5f8i/A	1.6e-12	0.17	4888-4902:110-124 4903-4911:126-134 4913-4944:135-166 4945-4975:172-202 4976-4986:205-215 4988-4999:216-227 5005-5034:228-257 5040-5048:258-266 5052-5097:267-312 5102-5104:313-315 5111-5112:316-317 5130-5130:318-318 5142-5161:319-338 5169-5212:339-382 5215-5217:383-385 5218-5239:387-408 5245-5259:409-423 5263-5279:424-440
P0DTD1/5f8j/A	1.6e-12	0.17	4888-4902:110-124 4903-4911:126-134 4913-4944:135-166 4945-4975:172-202 4976-4986:205-215 4988-4999:216-227 5005-5034:228-257 5040-5048:258-266 5052-5097:267-312 5102-5104:313-315 5111-5112:316-317 5130-5130:318-318 5142-5161:319-338 5169-5212:339-382 5215-5217:383-385 5218-5239:387-408 5245-5259:409-423 5263-5279:424-440
P0DTD1/5f8l/A	1.6e-12	0.17	4888-4902:110-124 4903-4911:126-134 4913-4944:135-166 4945-4975:172-202 4976-4986:205-215 4988-4999:216-227 5005-5034:228-257 5040-5048:258-266 5052-5097:267-312 5102-5104:313-315 5111-5112:316-317 5130-5130:318-318 5142-5161:319-338 5169-5212:339-382 5215-5217:383-385 5218-5239:387-408 5245-5259:409-423 5263-5279:424-440
P0DTD1/5f8m/A	1.6e-12	0.17	4888-4902:110-124 4903-4911:126-134 4913-4944:135-166 4945-4975:172-202 4976-4986:205-215 4988-4999:216-227 5005-5034:228-257 5040-5048:258-266 5052-5097:267-312 5102-5104:313-315 5111-5112:316-317 5130-5130:318-318 5142-5161:319-338 5169-5212:339-382 5215-5217:383-385 5218-5239:387-408 5245-5259:409-423 5263-5279:424-440
P0DTD1/5f8n/A	1.6e-12	0.17	4888-4902:110-124 4903-4911:126-134 4913-4944:135-166 4945-4975:172-202 4976-4986:205-215 4988-4999:216-227 5005-5034:228-257 5040-5048:258-266 5052-5097:267-312 5102-5104:313-315 5111-5112:316-317 5130-5130:318-318 5142-5161:319-338 5169-5212:339-382 5215-5217:383-385 5218-5239:387-408 5245-5259:409-423 5263-5279:424-440
P0DTD1/5jxs/A	2.6e-14	0.15	4889-4903:112-126 4904-4913:128-137 4914-4944:141-171 4945-4974:177-206 4975-4986:209-220 4988-5000:221-233 5004-5034:234-264 5038-5048:265-275 5052-5097:276-321 5102-5104:322-324 5111-5112:325-326 5130-5130:327-327 5142-5161:328-347 5169-5181:348-360 5183-5189:361-367 5190-5193:369-372 5194-5212:375-393 5215-5239:394-418 5243-5244:419-420 5248-5259:421-432
P0DTD1/5n8x/A	3.6e-14	0.14	4861-4875:74-88 4876-4878:90-92 4879-4887:95-103 4888-4903:111-126 4904-4912:128-136 4913-4944:140-171 4945-4974:177-206 4975-4986:209-220 4988-5000:221-233 5004-5034:234-264 5038-5048:265-275 5052-5097:276-321 5102-5104:322-324 5111-5112:325-326 5130-5130:327-327 5142-5161:328-347 5169-5181:348-360 5183-5188:361-366 5189-5193:368-372 5194-5212:375-393 5215-5239:394-418 5243-5244:419-420 5248-525…
P0DTD1/5n95/A	3.6e-14	0.14	4861-4875:74-88 4876-4878:90-92 4879-4887:95-103 4888-4903:111-126 4904-4912:128-136 4913-4944:140-171 4945-4974:177-206 4975-4986:209-220 4988-5000:221-233 5004-5034:234-264 5038-5048:265-275 5052-5097:276-321 5102-5104:322-324 5111-5112:325-326 5130-5130:327-327 5142-5161:328-347 5169-5181:348-360 5183-5188:361-366 5189-5193:368-372 5194-5212:375-393 5215-5239:394-418 5243-5244:419-420 5248-525…
P0DTD1/5tsn/A	2.4e-13	0.12	4839-4846:61-68 4849-4854:69-74 4855-4879:77-101 4880-4886:104-110 4887-4900:112-125 4903-4910:126-133 4911-4913:136-138 4914-4926:142-154 4927-4943:156-172 4944-4974:179-209 4975-4987:211-223 4989-5000:224-235 5004-5034:236-266 5038-5039:267-268 5041-5049:269-277 5053-5055:278-280 5056-5097:282-323 5099-5099:324-324 5102-5103:325-326 5107-5108:327-328 5112-5112:329-329 5139-5161:330-352 5169-519…
P0DTD1/5xe0/A	7.1e-13	0.16	4888-4902:107-121 4903-4910:123-130 4912-4944:131-163 4945-4975:169-199 4976-4986:202-212 4988-4999:213-224 5005-5034:225-254 5040-5042:255-257 5044-5050:258-264 5054-5099:265-310 5101-5101:311-311 5103-5103:312-312 5107-5107:313-313 5130-5130:314-314 5142-5161:315-334 5169-5180:335-346 5182-5188:347-353 5189-5213:355-379 5215-5239:380-404 5242-5243:405-406 5247-5259:407-419 5263-5278:420-435
P0DTD1/5y3d/A	6.5e-14	0.13	4839-4846:61-68 4849-4854:69-74 4855-4879:77-101 4880-4887:104-111 4888-4901:113-126 4904-4910:127-133 4911-4913:136-138 4914-4926:142-154 4927-4944:156-173 4945-4974:180-209 4975-4990:211-226 4992-5000:227-235 5004-5034:236-266 5038-5040:267-269 5042-5048:270-276 5052-5056:277-281 5057-5097:283-323 5099-5099:324-324 5102-5103:325-326 5107-5108:327-328 5112-5112:329-329 5135-5135:330-330 5140-516…
P0DTD1/5y6z/A	4.8e-13	0.16	4888-4903:110-125 4904-4911:127-134 4913-4944:135-166 4945-4975:172-202 4976-4986:205-215 4988-4998:216-226 5003-5003:227-227 5005-5034:228-257 5040-5049:258-267 5053-5097:268-312 5102-5104:313-315 5111-5112:316-317 5130-5130:318-318 5142-5161:319-338 5169-5212:339-382 5215-5217:383-385 5218-5239:387-408 5242-5243:409-410 5247-5259:411-423 5263-5279:424-440
P0DTD1/5zit/A	3.5e-13	0.16	4888-4902:106-120 4903-4911:122-130 4913-4944:131-162 4945-4975:168-198 4976-4986:201-211 4988-4999:212-223 5005-5035:224-254 5039-5039:255-255 5042-5042:256-256 5044-5051:257-264 5055-5099:265-309 5101-5101:310-310 5103-5103:311-311 5107-5107:312-312 5130-5130:313-313 5142-5161:314-333 5169-5181:334-346 5183-5188:347-352 5189-5214:354-379 5216-5239:380-403 5242-5243:404-405 5247-5259:406-418 526…
P0DTD1/5ziu/A	3.5e-13	0.16	4888-4902:106-120 4903-4911:122-130 4913-4944:131-162 4945-4975:168-198 4976-4986:201-211 4988-4999:212-223 5005-5035:224-254 5039-5039:255-255 5042-5042:256-256 5044-5051:257-264 5055-5099:265-309 5101-5101:310-310 5103-5103:311-311 5107-5107:312-312 5130-5130:313-313 5142-5161:314-333 5169-5181:334-346 5183-5188:347-352 5189-5214:354-379 5216-5239:380-403 5242-5243:404-405 5247-5259:406-418 526…
P0DTD1/6gvv/A	2.4e-14	0.15	4889-4903:112-126 4904-4912:128-136 4913-4945:140-172 4946-4974:178-206 4975-4986:209-220 4988-5000:221-233 5004-5034:234-264 5038-5048:265-275 5052-5097:276-321 5102-5104:322-324 5111-5112:325-326 5130-5130:327-327 5142-5161:328-347 5169-5181:348-360 5183-5188:361-366 5189-5193:368-372 5194-5212:375-393 5215-5239:394-418 5243-5244:419-420 5248-5259:421-432
P0DTD1/6gvy/A	2.4e-14	0.15	4889-4903:112-126 4904-4912:128-136 4913-4945:140-172 4946-4974:178-206 4975-4986:209-220 4988-5000:221-233 5004-5034:234-264 5038-5048:265-275 5052-5097:276-321 5102-5104:322-324 5111-5112:325-326 5130-5130:327-327 5142-5161:328-347 5169-5181:348-360 5183-5188:361-366 5189-5193:368-372 5194-5212:375-393 5215-5239:394-418 5243-5244:419-420 5248-5259:421-432
P0DTD1/6kwq/A	6.2e-13	0.17	4888-4902:110-124 4903-4911:126-134 4913-4944:135-166 4945-4975:172-202 4976-4986:205-215 4988-4999:216-227 5005-5034:228-257 5040-5048:258-266 5052-5097:267-312 5102-5104:313-315 5111-5112:316-317 5130-5130:318-318 5142-5161:319-338 5169-5181:339-351 5183-5188:352-357 5189-5212:359-382 5215-5217:383-385 5218-5239:387-408 5242-5242:409-409 5246-5259:410-423 5263-5279:424-440
P0DTD1/6kwr/A	6.2e-13	0.17	4888-4902:110-124 4903-4911:126-134 4913-4944:135-166 4945-4975:172-202 4976-4986:205-215 4988-4999:216-227 5005-5034:228-257 5040-5048:258-266 5052-5097:267-312 5102-5104:313-315 5111-5112:316-317 5130-5130:318-318 5142-5161:319-338 5169-5181:339-351 5183-5188:352-357 5189-5212:359-382 5215-5217:383-385 5218-5239:387-408 5242-5242:409-409 5246-5259:410-423 5263-5279:424-440
P0DTD1/6l4r/A	3.5e-13	0.16	4888-4902:106-120 4903-4911:122-130 4913-4944:131-162 4945-4975:168-198 4976-4986:201-211 4988-4999:212-223 5005-5035:224-254 5039-5039:255-255 5042-5042:256-256 5044-5051:257-264 5055-5099:265-309 5101-5101:310-310 5103-5103:311-311 5107-5107:312-312 5130-5130:313-313 5142-5161:314-333 5169-5181:334-346 5183-5188:347-352 5189-5214:354-379 5216-5239:380-403 5242-5243:404-405 5247-5259:406-418 526…
P0DTD1/6lse/A	8.6e-13	0.17	4888-4902:110-124 4903-4911:126-134 4913-4944:135-166 4945-4975:172-202 4976-4986:205-215 4988-4999:216-227 5005-5034:228-257 5040-5048:258-266 5052-5097:267-312 5102-5104:313-315 5111-5112:316-317 5130-5130:318-318 5142-5161:319-338 5169-5181:339-351 5183-5188:352-357 5189-5212:359-382 5215-5217:383-385 5218-5239:387-408 5242-5243:409-410 5247-5259:411-423 5263-5279:424-440
P0DTD1/6lsf/A	8.6e-13	0.17	4888-4902:110-124 4903-4911:126-134 4913-4944:135-166 4945-4975:172-202 4976-4986:205-215 4988-4999:216-227 5005-5034:228-257 5040-5048:258-266 5052-5097:267-312 5102-5104:313-315 5111-5112:316-317 5130-5130:318-318 5142-5161:319-338 5169-5181:339-351 5183-5188:352-357 5189-5212:359-382 5215-5217:383-385 5218-5239:387-408 5242-5243:409-410 5247-5259:411-423 5263-5279:424-440
P0DTD1/6lsg/A	1.8e-12	0.17	4888-4903:110-125 4904-4911:127-134 4913-4944:135-166 4945-4975:172-202 4976-4986:205-215 4988-4999:216-227 5005-5034:228-257 5040-5048:258-266 5052-5097:267-312 5102-5104:313-315 5111-5112:316-317 5130-5130:318-318 5142-5161:319-338 5169-5181:339-351 5183-5187:352-356 5188-5212:358-382 5215-5218:383-386 5219-5239:388-408 5242-5243:409-410 5247-5259:411-423 5263-5279:424-440
P0DTD1/6lsh/A	1.8e-12	0.17	4888-4903:110-125 4904-4911:127-134 4913-4944:135-166 4945-4975:172-202 4976-4986:205-215 4988-4999:216-227 5005-5034:228-257 5040-5048:258-266 5052-5097:267-312 5102-5104:313-315 5111-5112:316-317 5130-5130:318-318 5142-5161:319-338 5169-5181:339-351 5183-5187:352-356 5188-5212:358-382 5215-5218:383-386 5219-5239:388-408 5242-5243:409-410 5247-5259:411-423 5263-5279:424-440
P0DTD1/6m71/A	-	1	4394-5325:2-933
P0DTD1/6nur/A	1.6e-210	0.96	4392-5329:2-939
P0DTD1/6nus/A	1.6e-210	0.96	4392-5329:2-939
P0DTD1/6qwt/A	1e-12	0.15	4889-4912:105-128 4913-4919:136-142 4921-4926:143-148 4928-4944:149-165 4945-4974:171-200 4975-4986:202-213 4988-5000:214-226 5004-5043:227-266 5046-5097:267-318 5102-5104:319-321 5112-5112:322-322 5130-5130:323-323 5142-5162:324-344 5170-5188:345-363 5189-5194:365-370 5195-5215:372-392 5217-5239:393-415 5243-5246:416-419 5250-5259:420-429 5263-5281:430-448
P0DTD1/6r1i/A	1.1e-12	0.17	4888-4904:105-121 4905-4912:123-130 4913-4927:136-150 4929-4944:151-166 4945-4974:172-201 4975-4986:203-214 4988-5000:215-227 5004-5034:228-258 5038-5039:259-260 5042-5045:261-264 5049-5097:265-313 5102-5103:314-315 5114-5114:316-316 5137-5138:317-318 5142-5162:319-339 5170-5188:340-358 5189-5194:360-365 5195-5215:367-387 5217-5239:388-410 5243-5246:411-414 5250-5259:415-424 5263-5283:425-445
P0DTD1/6s2l/A	2.1e-14	0.15	4889-4903:112-126 4904-4912:128-136 4913-4944:140-171 4945-4974:177-206 4975-4986:209-220 4988-5000:221-233 5004-5034:234-264 5038-5048:265-275 5052-5097:276-321 5102-5104:322-324 5111-5112:325-326 5130-5130:327-327 5142-5161:328-347 5169-5181:348-360 5183-5188:361-366 5189-5193:368-372 5194-5212:375-393 5215-5239:394-418 5243-5244:419-420 5248-5259:421-432 5263-5271:433-441
P0DTD1/6xez/A	-	1	4394-5324:2-932
P0DTD1/6xqb/A	-	1	4392-5326:1-935
P0DTD1/6yyt/A	-	1	4392-5324:3-935
P0DTD1/7aap/A	-	1	4394-5328:2-936
P0DTD1/7b3b/A	-	1	4392-5324:3-935
P0DTD1/7b3c/A	-	1	4392-5324:3-935
P0DTD1/7b3d/A	-	1	4392-5324:3-935
P0DTD1/7btf/A	-	1	4394-5325:2-933
P0DTD1/7bv1/A	-	0.99	4392-5333:1-942
P0DTD1/7bv2/A	-	0.99	4392-5333:1-942
P0DTD1/7bw4/A	-	1	4402-5324:1-923
P0DTD1/7bzf/A	-	1	4394-5325:2-933
P0DTD1/7c2k/A	-	1	4392-5325:2-935
P0DTD1/7ctt/A	-	1	4394-5324:2-932
P0DTD1/7cxm/A	-	1	4394-5326:2-934
P0DTD1/7cxn/A	-	1	4394-5326:2-934
P0DTD1/7cyq/A	-	1	4394-5325:2-933
P0DTD1/7d4f/A	-	0.99	4393-5334:2-943
P0DTD1/7l1f/A	-	1	4424-5321:1-898

## Sheet: NSP13
	E-value	Identity Score	Alignment (UniProt:PDB-SEQRES)
NSP13:
P0DTD1/2gjk/A	1e-33	0.23	5599-5623:195-219 5624-5624:222-222 5625-5651:224-250 5652-5652:255-255 5653-5660:258-265 5661-5669:281-289 5670-5673:308-311 5674-5685:317-328 5686-5686:330-330 5687-5711:335-359 5713-5734:360-381 5737-5749:382-394 5750-5795:396-441 5796-5799:447-450 5800-5808:453-461 5809-5820:472-483 5821-5850:488-517 5851-5875:530-554 5876-5917:560-601
P0DTD1/2gk6/A	1e-33	0.23	5599-5623:195-219 5624-5624:222-222 5625-5651:224-250 5652-5652:255-255 5653-5660:258-265 5661-5669:281-289 5670-5673:308-311 5674-5685:317-328 5686-5686:330-330 5687-5711:335-359 5713-5734:360-381 5737-5749:382-394 5750-5795:396-441 5796-5799:447-450 5800-5808:453-461 5809-5820:472-483 5821-5850:488-517 5851-5875:530-554 5876-5917:560-601
P0DTD1/2gk7/A	1e-33	0.23	5599-5623:195-219 5624-5624:222-222 5625-5651:224-250 5652-5652:255-255 5653-5660:258-265 5661-5669:281-289 5670-5673:308-311 5674-5685:317-328 5686-5686:330-330 5687-5711:335-359 5713-5734:360-381 5737-5749:382-394 5750-5795:396-441 5796-5799:447-450 5800-5808:453-461 5809-5820:472-483 5821-5850:488-517 5851-5875:530-554 5876-5917:560-601
P0DTD1/2iyk/A	6e-16	0.24	5328-5332:12-16 5333-5344:20-31
P0DTD1/2wjv/A	7.1e-54	0.24	5598-5623:370-395 5624-5651:399-426 5652-5660:429-437 5661-5671:457-467 5672-5673:486-487 5674-5685:493-504 5686-5710:510-534 5712-5734:535-557 5737-5749:558-570 5750-5795:572-617 5796-5797:623-624 5798-5801:633-636 5802-5803:639-640 5804-5822:643-661 5823-5850:666-693 5851-5875:706-730 5876-5917:736-777
P0DTD1/2wjy/A	7.1e-54	0.24	5598-5623:370-395 5624-5651:399-426 5652-5660:429-437 5661-5671:457-467 5672-5673:486-487 5674-5685:493-504 5686-5710:510-534 5712-5734:535-557 5737-5749:558-570 5750-5795:572-617 5796-5797:623-624 5798-5801:633-636 5802-5803:639-640 5804-5822:643-661 5823-5850:666-693 5851-5875:706-730 5876-5917:736-777
P0DTD1/2xzo/A	1.9e-31	0.23	5599-5623:194-218 5624-5624:221-221 5625-5651:223-249 5652-5652:254-254 5653-5659:257-263 5660-5660:277-277 5661-5666:280-285 5667-5673:304-310 5674-5685:316-327 5686-5710:333-357 5712-5734:358-380 5737-5749:381-393 5750-5796:395-441 5797-5805:454-462 5806-5820:468-482 5821-5850:487-516 5851-5875:529-553 5876-5916:559-599
P0DTD1/2xzp/A	1.9e-31	0.23	5599-5623:194-218 5624-5624:221-221 5625-5651:223-249 5652-5652:254-254 5653-5659:257-263 5660-5660:277-277 5661-5666:280-285 5667-5673:304-310 5674-5685:316-327 5686-5710:333-357 5712-5734:358-380 5737-5749:381-393 5750-5796:395-441 5797-5805:454-462 5806-5820:468-482 5821-5850:487-516 5851-5875:529-553 5876-5916:559-599
P0DTD1/3upu/A	2.3e-13	0.18	5600-5624:46-70 5625-5625:73-73 5626-5646:75-95 5658-5660:96-98 5662-5714:99-151 5715-5739:153-177 5748-5757:178-187 5758-5780:189-211
P0DTD1/3vkw/A	7.8e-18	0.16	5597-5622:159-184 5626-5652:185-211 5659-5668:212-221 5678-5681:222-225 5683-5738:226-281 5740-5742:282-284 5747-5753:285-291 5756-5778:292-314 5780-5792:315-327 5794-5794:328-328 5802-5811:329-338 5818-5823:339-344 5825-5825:345-345 5827-5828:346-347 5830-5843:348-361 5845-5848:362-365 5850-5852:366-368 5853-5878:370-395 5879-5902:399-422
P0DTD1/3wrx/C	1.9e-18	0.16	5596-5622:158-184 5626-5652:185-211 5659-5668:212-221 5678-5683:222-227 5685-5738:228-281 5740-5744:282-286 5749-5752:287-290 5755-5778:291-314 5780-5792:315-327 5794-5795:328-329 5798-5800:330-332 5806-5812:333-339 5816-5816:340-340 5820-5823:341-344 5826-5828:345-347 5830-5842:348-360 5844-5848:361-365 5850-5852:366-368 5853-5879:370-396 5880-5902:400-422
P0DTD1/3wry/C	1.9e-18	0.16	5596-5622:158-184 5626-5652:185-211 5659-5668:212-221 5678-5683:222-227 5685-5738:228-281 5740-5744:282-286 5749-5752:287-290 5755-5778:291-314 5780-5792:315-327 5794-5795:328-329 5798-5800:330-332 5806-5812:333-339 5816-5816:340-340 5820-5823:341-344 5826-5828:345-347 5830-5842:348-360 5844-5848:361-365 5850-5852:366-368 5853-5879:370-396 5880-5902:400-422
P0DTD1/4b3f/X	4e-32	0.25	5600-5622:206-228 5623-5650:231-258 5651-5660:263-272 5661-5663:302-304 5664-5667:315-318 5668-5669:329-330 5670-5673:335-338 5674-5685:340-351 5686-5686:353-353 5687-5708:362-383 5711-5737:384-410 5738-5745:413-420 5749-5757:421-429 5758-5800:432-474 5801-5808:484-491 5809-5823:505-519 5824-5850:524-550 5851-5876:556-581 5877-5916:587-626
P0DTD1/4b3g/A	6.9e-32	0.26	5600-5622:206-228 5623-5650:231-258 5651-5659:263-271 5660-5660:280-280 5661-5661:284-284 5662-5663:303-304 5664-5668:315-319 5669-5669:330-330 5670-5670:335-335 5671-5685:337-351 5686-5686:353-353 5687-5708:362-383 5711-5737:384-410 5738-5745:413-420 5749-5757:421-429 5758-5798:432-472 5800-5802:473-475 5803-5808:486-491 5809-5821:505-517 5822-5850:522-550 5851-5875:556-580 5876-5915:586-625
P0DTD1/4n0n/A	2.4e-19	0.21	5600-5623:173-196 5625-5649:197-221 5651-5653:222-224 5655-5661:225-231 5663-5678:232-247 5680-5682:248-250 5685-5687:251-253 5690-5693:254-257 5695-5712:258-275 5716-5741:276-301 5748-5753:302-307 5758-5779:308-329 5781-5781:330-330 5783-5789:331-337 5791-5793:338-340 5797-5797:341-341 5803-5810:342-349 5827-5827:350-350 5830-5832:351-353 5834-5841:354-361 5849-5875:362-388 5878-5910:389-421
P0DTD1/4n0o/A	2.4e-19	0.21	5600-5623:173-196 5625-5649:197-221 5651-5653:222-224 5655-5661:225-231 5663-5678:232-247 5680-5682:248-250 5685-5687:251-253 5690-5693:254-257 5695-5712:258-275 5716-5741:276-301 5748-5753:302-307 5758-5779:308-329 5781-5781:330-330 5783-5789:331-337 5791-5793:338-340 5797-5797:341-341 5803-5810:342-349 5827-5827:350-350 5830-5832:351-353 5834-5841:354-361 5849-5875:362-388 5878-5910:389-421
P0DTD1/4pj3/A	1.4e-27	0.2	5691-5709:1037-1055 5710-5712:1057-1059 5713-5713:1061-1061 5714-5738:1067-1091 5739-5745:1095-1101 5749-5779:1102-1132 5781-5783:1133-1135 5785-5790:1136-1141 5791-5802:1143-1154 5803-5810:1159-1166 5811-5824:1180-1193 5825-5851:1198-1224 5852-5874:1237-1259 5875-5911:1262-1298
P0DTD1/5mqf/U	7.6e-28	0.2	5691-5709:1055-1073 5710-5713:1076-1079 5714-5738:1085-1109 5739-5746:1113-1120 5750-5782:1121-1153 5785-5790:1154-1159 5791-5802:1161-1172 5803-5810:1177-1184 5811-5824:1198-1211 5825-5851:1216-1242 5852-5874:1255-1277 5875-5911:1280-1316
P0DTD1/5rl6/A	-	1	5325-5925:1-601
P0DTD1/5rl7/B	-	1	5325-5925:1-601
P0DTD1/5rl8/B	-	1	5325-5925:1-601
P0DTD1/5rl9/A	-	1	5325-5925:1-601
P0DTD1/5rlb/A	-	1	5325-5925:1-601
P0DTD1/5rlc/A	-	1	5325-5925:1-601
P0DTD1/5rld/A	-	1	5325-5925:1-601
P0DTD1/5rle/A	-	1	5325-5925:1-601
P0DTD1/5rlf/A	-	1	5325-5925:1-601
P0DTD1/5rlg/B	-	1	5325-5925:1-601
P0DTD1/5rlh/A	-	1	5325-5925:1-601
P0DTD1/5rli/A	-	1	5325-5925:1-601
P0DTD1/5rlj/A	-	1	5325-5925:1-601
P0DTD1/5rlk/A	-	1	5325-5925:1-601
P0DTD1/5rll/A	-	1	5325-5925:1-601
P0DTD1/5rlm/A	-	1	5325-5925:1-601
P0DTD1/5rln/A	-	1	5325-5925:1-601
P0DTD1/5rlo/A	-	1	5325-5925:1-601
P0DTD1/5rlp/A	-	1	5325-5925:1-601
P0DTD1/5rlq/A	-	1	5325-5925:1-601
P0DTD1/5rlr/A	-	1	5325-5925:1-601
P0DTD1/5rls/A	-	1	5325-5925:1-601
P0DTD1/5rlt/A	-	1	5325-5925:1-601
P0DTD1/5rlu/A	-	1	5325-5925:1-601
P0DTD1/5rlv/A	-	1	5325-5925:1-601
P0DTD1/5rlw/A	-	1	5325-5925:1-601
P0DTD1/5rly/A	-	1	5325-5925:1-601
P0DTD1/5rlz/B	-	1	5325-5925:1-601
P0DTD1/5rm0/A	-	1	5325-5925:1-601
P0DTD1/5rm1/A	-	1	5325-5925:1-601
P0DTD1/5rm2/A	-	1	5325-5925:1-601
P0DTD1/5rm3/B	-	1	5325-5925:1-601
P0DTD1/5rm4/B	-	1	5325-5925:1-601
P0DTD1/5rm5/A	-	1	5325-5925:1-601
P0DTD1/5rm6/A	-	1	5325-5925:1-601
P0DTD1/5rm7/A	-	1	5325-5925:1-601
P0DTD1/5rm8/A	-	1	5325-5925:1-601
P0DTD1/5rm9/A	-	1	5325-5925:1-601
P0DTD1/5rma/A	-	1	5325-5925:1-601
P0DTD1/5rmb/A	-	1	5325-5925:1-601
P0DTD1/5rmc/A	-	1	5325-5925:1-601
P0DTD1/5rmd/A	-	1	5325-5925:1-601
P0DTD1/5rme/B	-	1	5325-5925:1-601
P0DTD1/5rmf/A	-	1	5325-5925:1-601
P0DTD1/5rmg/A	-	1	5325-5925:1-601
P0DTD1/5rmh/A	-	1	5325-5925:1-601
P0DTD1/5rmi/A	-	1	5325-5925:1-601
P0DTD1/5rmj/B	-	1	5325-5925:1-601
P0DTD1/5rmk/A	-	1	5325-5925:1-601
P0DTD1/5rml/B	-	1	5325-5925:1-601
P0DTD1/5rmm/A	-	1	5325-5925:1-601
P0DTD1/5rob/B	-	1	5325-5925:1-601
P0DTD1/5wwp/B	3.7e-68	0.72	5324-5918:2-596
P0DTD1/5xjc/Q	7.6e-28	0.2	5691-5709:1055-1073 5710-5713:1076-1079 5714-5738:1085-1109 5739-5746:1113-1120 5750-5782:1121-1153 5785-5790:1154-1159 5791-5802:1161-1172 5803-5810:1177-1184 5811-5824:1198-1211 5825-5851:1216-1242 5852-5874:1255-1277 5875-5911:1280-1316
P0DTD1/5yzg/Q	7.6e-28	0.2	5691-5709:1055-1073 5710-5713:1076-1079 5714-5738:1085-1109 5739-5746:1113-1120 5750-5782:1121-1153 5785-5790:1154-1159 5791-5802:1161-1172 5803-5810:1177-1184 5811-5824:1198-1211 5825-5851:1216-1242 5852-5874:1255-1277 5875-5911:1280-1316
P0DTD1/5z56/Q	7.6e-28	0.2	5691-5709:1055-1073 5710-5713:1076-1079 5714-5738:1085-1109 5739-5746:1113-1120 5750-5782:1121-1153 5785-5790:1154-1159 5791-5802:1161-1172 5803-5810:1177-1184 5811-5824:1198-1211 5825-5851:1216-1242 5852-5874:1255-1277 5875-5911:1280-1316
P0DTD1/5z57/Q	7.6e-28	0.2	5691-5709:1055-1073 5710-5713:1076-1079 5714-5738:1085-1109 5739-5746:1113-1120 5750-5782:1121-1153 5785-5790:1154-1159 5791-5802:1161-1172 5803-5810:1177-1184 5811-5824:1198-1211 5825-5851:1216-1242 5852-5874:1255-1277 5875-5911:1280-1316
P0DTD1/6ej5/A	2e-31	0.23	5599-5624:208-233 5625-5651:237-263 5652-5658:266-272 5659-5663:276-280 5664-5667:297-300 5668-5673:319-324 5674-5685:330-341 5686-5712:347-373 5714-5735:374-395 5738-5749:396-407 5750-5795:409-454 5796-5799:460-463 5800-5808:466-474 5809-5820:485-496 5821-5850:501-530 5851-5875:543-567 5876-5916:573-613
P0DTD1/6ff7/U	7.6e-28	0.2	5691-5709:1055-1073 5710-5713:1076-1079 5714-5738:1085-1109 5739-5746:1113-1120 5750-5782:1121-1153 5785-5790:1154-1159 5791-5802:1161-1172 5803-5810:1177-1184 5811-5824:1198-1211 5825-5851:1216-1242 5852-5874:1255-1277 5875-5911:1280-1316
P0DTD1/6icz/Q	7.6e-28	0.2	5691-5709:1055-1073 5710-5713:1076-1079 5714-5738:1085-1109 5739-5746:1113-1120 5750-5782:1121-1153 5785-5790:1154-1159 5791-5802:1161-1172 5803-5810:1177-1184 5811-5824:1198-1211 5825-5851:1216-1242 5852-5874:1255-1277 5875-5911:1280-1316
P0DTD1/6id0/Q	7.6e-28	0.2	5691-5709:1055-1073 5710-5713:1076-1079 5714-5738:1085-1109 5739-5746:1113-1120 5750-5782:1121-1153 5785-5790:1154-1159 5791-5802:1161-1172 5803-5810:1177-1184 5811-5824:1198-1211 5825-5851:1216-1242 5852-5874:1255-1277 5875-5911:1280-1316
P0DTD1/6id1/Q	7.6e-28	0.2	5691-5709:1055-1073 5710-5713:1076-1079 5714-5738:1085-1109 5739-5746:1113-1120 5750-5782:1121-1153 5785-5790:1154-1159 5791-5802:1161-1172 5803-5810:1177-1184 5811-5824:1198-1211 5825-5851:1216-1242 5852-5874:1255-1277 5875-5911:1280-1316
P0DTD1/6jdr/A	4.5e-22	0.24	5603-5622:146-165 5627-5648:166-187 5653-5654:188-189 5657-5664:190-197 5666-5678:198-210 5681-5682:211-212 5686-5711:213-238 5715-5735:239-259 5739-5740:260-261 5747-5753:262-268 5758-5779:269-290 5781-5792:291-302 5797-5800:303-306 5806-5808:307-309 5827-5827:310-310 5830-5843:311-324 5851-5876:325-350 5879-5913:351-385
P0DTD1/6jds/A	4.2e-11	0.17	5603-5622:146-165 5627-5648:166-187 5656-5680:188-212 5686-5712:213-239 5716-5734:240-258
P0DTD1/6jdu/A	4.5e-22	0.24	5603-5622:146-165 5627-5648:166-187 5653-5654:188-189 5657-5664:190-197 5666-5678:198-210 5681-5682:211-212 5686-5711:213-238 5715-5735:239-259 5739-5740:260-261 5747-5753:262-268 5758-5779:269-290 5781-5792:291-302 5797-5800:303-306 5806-5808:307-309 5827-5827:310-310 5830-5843:311-324 5851-5876:325-350 5879-5913:351-385
P0DTD1/6jim/A	1.8e-17	0.19	5690-5716:244-270 5717-5735:272-290 5740-5745:291-296 5747-5747:297-297 5754-5758:298-302 5759-5792:304-337 5794-5795:338-339 5798-5801:340-343 5806-5807:344-345 5811-5814:346-349 5828-5841:350-363 5842-5845:365-368 5847-5878:369-400 5879-5902:404-427
P0DTD1/6jyt/A	1.6e-63	1	5324-5925:2-603
P0DTD1/6lkx/A	1e-21	0.24	5603-5622:196-215 5627-5648:216-237 5653-5655:238-240 5658-5664:241-247 5666-5678:248-260 5681-5682:261-262 5686-5711:263-288 5715-5736:289-310 5740-5740:311-311 5747-5753:312-318 5758-5779:319-340 5781-5791:341-351 5796-5798:352-354 5804-5808:355-359 5828-5828:360-360 5830-5843:361-374 5851-5876:375-400 5879-5912:401-434
P0DTD1/6qdv/U	7.6e-28	0.2	5691-5709:1055-1073 5710-5713:1076-1079 5714-5738:1085-1109 5739-5746:1113-1120 5750-5782:1121-1153 5785-5790:1154-1159 5791-5802:1161-1172 5803-5810:1177-1184 5811-5824:1198-1211 5825-5851:1216-1242 5852-5874:1255-1277 5875-5911:1280-1316
P0DTD1/6xez/E	-	0.99	5321-5925:1-605
P0DTD1/6zsl/B	-	1	5324-5925:2-603
P0DTD1/7a5p/U	7.6e-28	0.2	5691-5709:1055-1073 5710-5713:1076-1079 5714-5738:1085-1109 5739-5746:1113-1120 5750-5782:1121-1153 5785-5790:1154-1159 5791-5802:1161-1172 5803-5810:1177-1184 5811-5824:1198-1211 5825-5851:1216-1242 5852-5874:1255-1277 5875-5911:1280-1316
P0DTD1/7abi/U	7.6e-28	0.2	5691-5709:1055-1073 5710-5713:1076-1079 5714-5738:1085-1109 5739-5746:1113-1120 5750-5782:1121-1153 5785-5790:1154-1159 5791-5802:1161-1172 5803-5810:1177-1184 5811-5824:1198-1211 5825-5851:1216-1242 5852-5874:1255-1277 5875-5911:1280-1316
P0DTD1/7cxm/F	-	1	5325-5925:1-601
P0DTD1/7cxn/F	-	1	5325-5925:1-601
P0DTD1/7cyq/F	-	1	5325-5925:1-601
P0DTD1/7lfz/C	-	1	5916-5924:1-9
P0DTD1/7nio/A	-	1	5324-5925:2-603
P0DTD1/7nn0/A	-	1	5324-5925:2-603

## Sheet: NSP14
	E-value	Identity Score	Alignment (UniProt:PDB-SEQRES)
NSP14:
P0DTD1/5c8s/B	7.6e-142	0.95	5927-6452:2-527
P0DTD1/5c8t/B	5.4e-142	0.95	5927-6452:3-528
P0DTD1/5c8u/B	5.4e-142	0.95	5927-6452:3-528
P0DTD1/5nfy/A	1.8e-142	0.95	5925-6452:7-534

## Sheet: NSP15
	E-value	Identity Score	Alignment (UniProt:PDB-SEQRES)
NSP15:
P0DTD1/2gth/A	1.5e-84	0.48	6452-6560:1-109 6567-6624:110-167 6625-6644:169-188 6645-6793:222-370
P0DTD1/2gti/A	1.6e-84	0.48	6452-6560:1-109 6567-6624:110-167 6625-6644:169-188 6645-6793:222-370
P0DTD1/2h85/A	2.4e-86	0.88	6451-6797:1-347
P0DTD1/2ozk/A	2.1e-86	0.89	6453-6798:1-346
P0DTD1/2rhb/A	1.4e-86	0.88	6451-6798:6-353
P0DTD1/4rs4/A	7.5e-85	0.44	6452-6560:1-109 6569-6601:110-142 6604-6624:143-163 6625-6721:175-271 6722-6798:273-349
P0DTD1/4s1t/A	4.1e-84	0.43	6452-6561:1-110 6570-6601:111-142 6602-6607:147-152 6609-6622:153-166 6623-6623:170-170 6624-6721:174-271 6722-6798:273-349
P0DTD1/5da1/A	1.9e-35	0.2	6588-6607:45-64 6609-6621:65-77 6622-6654:79-111 6662-6676:112-126 6684-6708:127-151 6718-6726:152-160 6731-6734:161-164 6735-6760:167-192 6764-6796:193-225
P0DTD1/5eyi/A	5.6e-36	0.2	6588-6607:47-66 6609-6619:67-77 6620-6655:79-114 6663-6677:115-129 6685-6715:130-160 6726-6731:161-166 6733-6760:167-194 6764-6786:195-217 6791-6797:218-224
P0DTD1/5f17/A	4.3e-36	0.23	6587-6608:42-63 6611-6621:64-74 6622-6655:76-109 6663-6678:110-125 6686-6708:126-148 6718-6730:149-161 6733-6759:162-188 6763-6786:189-212 6791-6797:213-219
P0DTD1/5hbz/A	1.6e-35	0.23	6587-6609:44-66 6612-6620:67-75 6621-6655:77-111 6663-6678:112-127 6686-6708:128-150 6718-6730:151-163 6733-6758:164-189 6762-6786:190-214 6791-6797:215-221
P0DTD1/5hc1/A	1.1e-35	0.23	6586-6610:43-67 6613-6619:68-74 6620-6655:76-111 6663-6677:112-126 6685-6709:127-151 6719-6727:152-160 6729-6731:161-163 6733-6759:164-190 6763-6786:191-214 6791-6796:215-220
P0DTD1/5s6x/A	-	0.99	6450-6798:1-349
P0DTD1/5s6y/A	-	0.99	6450-6798:1-349
P0DTD1/5s6z/A	-	0.99	6450-6798:1-349
P0DTD1/5s70/A	-	0.99	6450-6798:1-349
P0DTD1/5s71/A	-	0.99	6450-6798:1-349
P0DTD1/5s72/A	-	0.99	6450-6798:1-349
P0DTD1/5yvd/A	2.6e-85	0.51	6453-6561:1-109 6568-6624:110-166 6625-6798:170-343
P0DTD1/6vww/A	-	0.97	6441-6798:13-370
P0DTD1/6w01/A	-	0.97	6441-6798:13-370
P0DTD1/6wlc/A	-	0.97	6441-6798:13-370
P0DTD1/6wxc/A	-	0.97	6441-6798:13-370
P0DTD1/6x1b/A	-	0.97	6441-6798:13-370
P0DTD1/6x4i/A	-	0.97	6441-6798:13-370
P0DTD1/6xdh/A	-	0.98	6446-6798:16-368
P0DTD1/7k0r/A	-	0.99	6448-6450:11-13 6451-6798:15-362
P0DTD1/7k1l/A	-	0.97	6441-6798:13-370
P0DTD1/7k1o/A	-	0.97	6441-6798:13-370
P0DTD1/7k9p/A	-	0.99	6450-6798:1-349
P0DTD1/7keg/A	-	0.99	6450-6798:1-349
P0DTD1/7keh/A	-	0.99	6450-6798:1-349
P0DTD1/7kf4/A	-	0.99	6450-6798:1-349

## Sheet: NSP16
	E-value	Identity Score	Alignment (UniProt:PDB-SEQRES)
NSP16:
P0DTD1/2hwk/A	1.2e-24	0.14	6920-6939:205-224 6940-6947:226-233 6949-6973:234-258 6974-7014:262-302
P0DTD1/2nyu/A	2.1e-11	0.22	6919-6973:95-149
P0DTD1/2oy0/A	4.4e-11	0.13	6911-6916:125-130 6918-6933:131-146 6935-6948:147-160 6953-6962:161-170 6963-6971:172-180
P0DTD1/2px2/A	1.3e-17	0.18	6919-6930:137-148 6932-6937:149-154 6940-6947:155-162 6950-6962:163-175 6963-6972:177-186
P0DTD1/2px4/A	1.3e-17	0.18	6919-6930:137-148 6932-6937:149-154 6940-6947:155-162 6950-6962:163-175 6963-6972:177-186
P0DTD1/2px5/A	1.3e-17	0.18	6919-6930:137-148 6932-6937:149-154 6940-6947:155-162 6950-6962:163-175 6963-6972:177-186
P0DTD1/2px8/A	1.3e-17	0.18	6919-6930:137-148 6932-6937:149-154 6940-6947:155-162 6950-6962:163-175 6963-6972:177-186
P0DTD1/2pxa/A	1.3e-17	0.18	6919-6930:137-148 6932-6937:149-154 6940-6947:155-162 6950-6962:163-175 6963-6972:177-186
P0DTD1/2pxc/A	1.3e-17	0.18	6919-6930:137-148 6932-6937:149-154 6940-6947:155-162 6950-6962:163-175 6963-6972:177-186
P0DTD1/2wa1/A	9.9e-11	0.13	6919-6933:146-160 6935-6943:161-169 6947-6948:170-171 6950-6962:172-184 6963-6971:187-195
P0DTD1/2wa2/A	9.9e-11	0.13	6919-6933:146-160 6935-6943:161-169 6947-6948:170-171 6950-6962:172-184 6963-6971:187-195
P0DTD1/2xyq/A	2e-66	0.93	6799-7088:1-290
P0DTD1/2xyr/A	1.7e-64	0.93	6799-7089:1-291
P0DTD1/2xyv/A	1.7e-64	0.93	6799-7089:1-291
P0DTD1/3eld/A	1.1e-15	0.14	6919-6930:145-156 6932-6945:157-170 6950-6962:171-183 6963-6973:185-195 6974-7006:199-231 7008-7018:232-242
P0DTD1/3elu/A	1.1e-15	0.14	6919-6930:145-156 6932-6945:157-170 6950-6962:171-183 6963-6973:185-195 6974-7006:199-231 7008-7018:232-242
P0DTD1/3elw/A	1.1e-15	0.14	6919-6930:145-156 6932-6945:157-170 6950-6962:171-183 6963-6973:185-195 6974-7006:199-231 7008-7018:232-242
P0DTD1/3ely/A	1.1e-15	0.14	6919-6930:145-156 6932-6945:157-170 6950-6962:171-183 6963-6973:185-195 6974-7006:199-231 7008-7018:232-242
P0DTD1/3emb/A	1.1e-15	0.14	6919-6930:145-156 6932-6945:157-170 6950-6962:171-183 6963-6973:185-195 6974-7006:199-231 7008-7018:232-242
P0DTD1/3emd/A	1.1e-15	0.14	6919-6930:145-156 6932-6945:157-170 6950-6962:171-183 6963-6973:185-195 6974-7006:199-231 7008-7018:232-242
P0DTD1/3eva/A	8e-12	0.17	6919-6932:138-151 6934-6945:152-163 6950-6962:164-176 6963-6971:178-186
P0DTD1/3evb/A	8e-12	0.17	6919-6932:138-151 6934-6945:152-163 6950-6962:164-176 6963-6971:178-186
P0DTD1/3evc/A	8e-12	0.17	6919-6932:138-151 6934-6945:152-163 6950-6962:164-176 6963-6971:178-186
P0DTD1/3evd/A	8e-12	0.17	6919-6932:138-151 6934-6945:152-163 6950-6962:164-176 6963-6971:178-186
P0DTD1/3eve/A	8e-12	0.17	6919-6932:138-151 6934-6945:152-163 6950-6962:164-176 6963-6971:178-186
P0DTD1/3evf/A	8e-12	0.17	6919-6932:138-151 6934-6945:152-163 6950-6962:164-176 6963-6971:178-186
P0DTD1/3r24/A	1.8e-60	0.9	6787-7096:35-344
P0DTD1/3trk/A	1.3e-25	0.18	6920-6938:210-228 6939-6947:230-238 6949-6973:239-263 6974-7013:267-306
P0DTD1/4k6m/A	1.3e-16	0.13	6919-6930:137-148 6932-6943:149-160 6948-6962:161-175 6963-6972:177-186 6974-6977:187-190 6978-7007:195-224
P0DTD1/4n48/B	7.8e-12	0.14	6919-6937:233-251 6938-6949:253-264 6951-6974:265-288 6975-6977:291-293 6978-6992:295-309 6993-7013:311-331 7015-7030:332-347
P0DTD1/4n49/A	7.8e-12	0.14	6919-6937:233-251 6938-6949:253-264 6951-6974:265-288 6975-6977:291-293 6978-6992:295-309 6993-7013:311-331 7015-7030:332-347
P0DTD1/4n4a/A	7.8e-12	0.14	6919-6937:233-251 6938-6949:253-264 6951-6974:265-288 6975-6977:291-293 6978-6992:295-309 6993-7013:311-331 7015-7030:332-347
P0DTD1/4v0q/A	1.5e-16	0.16	6920-6934:135-149 6936-6945:150-159 6950-6962:160-172 6964-6972:173-181 6974-6977:182-185 6978-7006:190-218
P0DTD1/4v0r/A	1.6e-16	0.18	6919-6934:134-149 6936-6946:150-160 6951-6962:161-172 6964-6972:173-181 6974-6977:182-185 6978-6986:190-198 6989-6993:199-203 6994-7006:206-218
P0DTD1/4ztb/A	9.8e-26	0.19	6920-6938:207-225 6939-6947:227-235 6949-6973:236-260 6974-7014:264-304
P0DTD1/5ccv/A	7.4e-17	0.16	6920-6934:138-152 6936-6945:153-162 6950-6962:163-175 6964-6972:176-184 6974-6977:185-188 6978-6986:193-201 6988-6991:202-205 6992-7006:207-221
P0DTD1/5dto/A	1.5e-16	0.16	6920-6934:135-149 6936-6945:150-159 6950-6962:160-172 6964-6972:173-181 6974-6977:182-185 6978-7006:190-218
P0DTD1/5ezq/A	2.7e-23	0.14	6920-6939:218-237 6940-6947:239-246 6949-6973:247-271 6974-7015:275-316
P0DTD1/5ezs/A	2.7e-23	0.14	6920-6939:218-237 6940-6947:239-246 6949-6973:247-271 6974-7015:275-316
P0DTD1/5jjr/A	1.5e-16	0.16	6920-6934:135-149 6936-6945:150-159 6950-6962:160-172 6964-6972:173-181 6974-6977:182-185 6978-7006:190-218
P0DTD1/5jjs/A	1.5e-16	0.16	6920-6934:135-149 6936-6945:150-159 6950-6962:160-172 6964-6972:173-181 6974-6977:182-185 6978-7006:190-218
P0DTD1/5m2x/A	4.4e-11	0.14	6919-6932:138-151 6934-6943:152-161 6947-6947:162-162 6949-6962:163-176 6963-6971:178-186 6972-6972:189-189 6973-7008:191-226 7010-7017:227-234
P0DTD1/5m2z/A	4.4e-11	0.14	6919-6932:138-151 6934-6943:152-161 6947-6947:162-162 6949-6962:163-176 6963-6971:178-186 6972-6972:189-189 6973-7008:191-226 7010-7017:227-234
P0DTD1/5tfr/A	2.8e-16	0.13	6920-6930:142-152 6932-6946:153-167 6951-6962:168-179 6963-6973:181-191 6974-7008:195-229
P0DTD1/5tmh/A	2.7e-16	0.14	6920-6930:138-148 6932-6945:149-162 6950-6962:163-175 6963-6971:177-185 6973-6980:186-193 6981-7006:198-223
P0DTD1/5u0b/A	2.1e-16	0.13	6920-6930:138-148 6932-6945:149-162 6950-6962:163-175 6963-6971:177-185 6973-6979:186-192 6980-7008:197-225
P0DTD1/5vim/A	1.7e-12	0.16	6918-6931:136-149 6933-6936:150-153 6939-6947:154-162 6950-6962:163-175 6963-6971:177-185
P0DTD1/5yn5/A	7.6e-70	0.66	6799-7096:1-298
P0DTD1/5yn6/A	7.6e-70	0.66	6799-7096:1-298
P0DTD1/5yn8/A	7.6e-70	0.66	6799-7096:1-298
P0DTD1/5ynb/A	7.6e-70	0.66	6799-7096:1-298
P0DTD1/5ynf/A	7.6e-70	0.66	6799-7096:1-298
P0DTD1/5yni/A	7.6e-70	0.66	6799-7096:1-298
P0DTD1/5ynj/A	7.6e-70	0.66	6799-7096:1-298
P0DTD1/5ynm/A	7.6e-70	0.66	6799-7096:1-298
P0DTD1/5ynn/A	7.6e-70	0.66	6799-7096:1-298
P0DTD1/5yno/A	7.6e-70	0.66	6799-7096:1-298
P0DTD1/5ynp/A	7.6e-70	0.66	6799-7096:1-298
P0DTD1/5ynq/A	7.6e-70	0.66	6799-7096:1-298
P0DTD1/6bcm/A	2.1e-23	0.14	6920-6938:218-236 6939-6947:238-246 6949-6973:247-271 6974-7015:275-316
P0DTD1/6i7p/A	4.4e-11	0.14	6919-6932:138-151 6934-6943:152-161 6947-6947:162-162 6949-6962:163-176 6963-6971:178-186 6972-6972:189-189 6973-7008:191-226 7010-7017:227-234
P0DTD1/6w4h/A	-	0.99	6797-7096:2-301
P0DTD1/6w61/A	-	1	6799-7096:2-299
P0DTD1/6w75/A	-	0.99	6797-7096:2-301
P0DTD1/6wcz/B	1.9e-16	0.13	6920-6930:138-148 6932-6945:149-162 6950-6962:163-175 6963-6971:177-185 6973-6980:186-193 6981-7007:198-224
P0DTD1/6wjt/A	-	0.99	6797-7096:2-301
P0DTD1/6wkq/A	-	0.99	6797-7096:2-301
P0DTD1/6wks/AAA	-	1	6799-7096:1-298
P0DTD1/6wq3/A	-	0.99	6797-7096:2-301
P0DTD1/6wrz/A	-	0.99	6797-7096:2-301
P0DTD1/6wvn/A	-	0.99	6797-7096:2-301
P0DTD1/6xkm/A	-	0.99	6797-7096:2-301
P0DTD1/6yz1/A	-	1	6799-7096:2-299
P0DTD1/7bq7/A	-	1	6799-7096:1-298
P0DTD1/7c2i/A	-	1	6798-7096:7-305
P0DTD1/7c2j/A	-	1	6798-7096:7-305
P0DTD1/7d6m/A	1.3e-18	0.08	6919-6930:132-143 6932-6936:144-148 6939-6946:149-156 6949-6962:157-170 6963-6967:172-176 6968-6972:178-182 6974-6978:183-187 6979-6986:192-199 6987-6989:202-204 6992-7008:205-221 7010-7023:222-235
P0DTD1/7jhe/A	-	0.99	6797-7096:2-301
P0DTD1/7jib/A	-	0.99	6797-7096:2-301
P0DTD1/7jpe/A	-	0.99	6797-7096:2-301
P0DTD1/7jyy/A	-	1	6798-7096:2-300
P0DTD1/7jz0/A	-	1	6798-7096:2-300
P0DTD1/7koa/A	-	0.99	6797-7096:2-301
P0DTD1/7l6r/A	-	1	6798-7096:2-300
P0DTD1/7l6t/A	-	1	6798-7096:2-300
