# Supplementary material for: SARS‐CoV‐2 structural coverage map reveals viral protein assembly, mimicry, and hijacking mechanisms
Source: Mol Syst Biol. 2021 Sep 14;17(9):e10079. doi: 10.15252/msb.202010079 (PMC8438690; doi:10.15252/msb.202010079)
Supplement: Supplementary file 4 — Dataset EV3 [file MSB-17-e10079-s013.xlsx]

## Sheet: Legend
Dataset EV3. All matching structures found for virion and accessory proteins

## Sheet: Spike glycoprotein
	E-Value	Identity Score	Alignment (UniProt:PDB-SEQRES)
Spike glycoprotein
P0DTC2/1wdf/A	2.3e-26	0.62	919-976:1-58
P0DTC2/1wdg/A	1.2e-26	0.53	919-977:1-59
P0DTC2/1wnc/A	2.7e-37	0.45	918-976:1-59 983-1020:60-97 1025-1033:98-106
P0DTC2/1wyy/A	2.6e-48	0.65	902-1007:2-107 1009-1038:108-137
P0DTC2/1zv7/A	3.9e-13	1	1169-1211:2-44
P0DTC2/1zv8/A	1.6e-18	0.82	919-968:1-50
P0DTC2/1zv8/B	3.4e-10	1	1169-1203:2-36
P0DTC2/1zva/A	1e-17	0.6	944-983:1-40 997-1021:41-65
P0DTC2/1zvb/A	6.1e-14	1	958-991:1-34
P0DTC2/2ajf/E	2.6e-43	0.73	336-481:1-146 483-516:147-180
P0DTC2/2beq/A	2.3e-11	0.78	932-968:2-38
P0DTC2/2beq/D	3.6e-14	0.98	1168-1212:4-48
P0DTC2/2bez/C	8e-33	0.88	914-990:1-77
P0DTC2/2bez/F	1e-10	1	1160-1201:1-42
P0DTC2/2dd8/S	5.8e-47	0.75	330-481:1-152 483-531:153-201
P0DTC2/2fxp/A	1.7e-15	0.98	1158-1211:2-55
P0DTC2/2ghv/E	1e-46	0.73	328-481:2-155 483-528:156-201
P0DTC2/2ghw/A	1e-46	0.73	328-481:2-155 483-528:156-201
P0DTC2/2ieq/A	3.9e-22	0.28	921-981:7-67 983-998:68-83 1000-1008:84-92
P0DTC2/2run/A	5e-05	0.94	1203-1220:1-18
P0DTC2/2ruo/A	0.00077	1	893-906:3-16
P0DTC2/3bgf/S	4.3e-45	0.74	333-481:3-151 483-524:152-193
P0DTC2/3d0g/E	1.3e-42	0.73	337-481:1-145 483-516:146-179
P0DTC2/3d0h/E	1.4e-42	0.73	337-481:1-145 483-516:146-179
P0DTC2/3d0i/E	1.3e-42	0.73	337-481:1-145 483-516:146-179
P0DTC2/3jcl/A	3.3e-301	0.3	16-38:16-38 39-49:40-50 52-84:51-83 85-98:85-98 99-100:103-104 101-140:109-148 142-148:149-155 150-150:156-156 153-181:157-185 184-184:186-186 188-190:187-189 192-207:190-205 212-212:206-206 219-220:207-208 222-247:209-234 252-254:235-237 259-328:238-307 329-334:309-314 336-438:315-417 439-444:420-425 445-453:428-436 454-454:440-440 455-459:453-457 460-467:463-470 469-472:471-474 479-482:475-478 …
P0DTC2/3r4d/B	8.4e-55	0.21	18-38:18-38 39-49:40-50 52-84:51-83 85-98:85-98 99-100:103-104 101-140:109-148 142-148:149-155 149-150:157-158 155-181:159-185 184-184:186-186 188-190:187-189 192-206:190-204 211-212:205-206 219-220:207-208 222-246:209-233 251-254:234-237 259-304:238-283
P0DTC2/3sci/E	2e-52	0.74	319-481:1-163 483-542:164-223
P0DTC2/3scj/E	2.5e-43	0.72	336-481:1-146 483-517:147-181
P0DTC2/3sck/E	1.1e-42	0.72	337-481:1-145 483-517:146-180
P0DTC2/3scl/E	1.1e-42	0.72	337-481:1-145 483-517:146-180
P0DTC2/4h14/A	6.7e-55	0.21	17-38:16-37 39-49:39-49 52-84:50-82 85-98:84-97 99-100:102-103 101-120:108-127 121-140:136-155 142-150:156-164 155-181:165-191 184-184:192-192 188-190:193-195 192-206:196-210 211-212:211-212 219-220:213-214 222-245:215-238 254-254:239-239 259-304:240-285
P0DTC2/4kqz/A	9.7e-47	0.2	318-334:5-21 336-345:22-31 347-438:32-123 439-444:125-130 445-459:132-146 460-471:151-162 473-478:163-168 479-483:179-183 484-495:188-199 501-526:200-225 527-533:229-235 534-542:238-246
P0DTC2/4kr0/B	9.7e-47	0.2	318-334:5-21 336-345:22-31 347-438:32-123 439-444:125-130 445-459:132-146 460-471:151-162 473-478:163-168 479-483:179-183 484-495:188-199 501-526:200-225 527-533:229-235 534-542:238-246
P0DTC2/4l3n/A	1.4e-40	0.2	333-334:3-4 336-345:5-14 347-438:15-106 439-444:108-113 445-459:115-129 460-471:134-145 473-478:146-151 479-483:162-166 484-495:171-182 501-527:183-209
P0DTC2/4mod/A	3.1e-45	0.37	917-990:1-74 991-1010:77-96 1012-1012:97-97 1015-1026:98-109 1028-1037:110-119
P0DTC2/4njl/A	1.3e-39	0.42	909-993:1-85 994-1021:88-115
P0DTC2/4qzv/B	5.6e-47	0.21	319-334:1-16 336-345:17-26 347-438:27-118 439-459:120-140 460-471:146-157 473-478:158-163 479-483:174-178 484-495:183-194 501-526:195-220 527-533:224-230 534-542:233-241
P0DTC2/4xak/A	1.1e-46	0.2	319-334:1-16 336-345:17-26 347-438:27-118 439-444:120-125 445-459:127-141 460-471:146-157 473-478:158-163 479-483:174-178 484-495:183-194 501-526:195-220 527-533:224-230 534-546:233-245
P0DTC2/4zpt/R	1.7e-40	0.2	335-345:2-12 347-438:13-104 439-443:106-110 444-459:112-127 460-471:132-143 473-478:144-149 479-483:160-164 484-495:169-180 501-527:181-207
P0DTC2/4zpv/S	1.7e-40	0.2	335-345:2-12 347-438:13-104 439-443:106-110 444-459:112-127 460-471:132-143 473-478:144-149 479-483:160-164 484-495:169-180 501-527:181-207
P0DTC2/4zpw/R	1.7e-40	0.2	335-345:2-12 347-438:13-104 439-443:106-110 444-459:112-127 460-471:132-143 473-478:144-149 479-483:160-164 484-495:169-180 501-527:181-207
P0DTC2/4zs6/A	5.5e-44	0.2	319-334:1-16 336-345:17-26 347-438:27-118 439-444:120-125 445-459:127-141 460-471:146-157 473-478:158-163 479-483:174-178 484-495:183-194 501-527:195-221
P0DTC2/5do2/A	9.7e-47	0.2	318-334:5-21 336-345:22-31 347-438:32-123 439-444:125-130 445-459:132-146 460-471:151-162 473-478:163-168 479-483:179-183 484-495:188-199 501-526:200-225 527-533:229-235 534-542:238-246
P0DTC2/5gmq/A	2e-44	0.2	318-334:1-17 336-345:18-27 347-438:28-119 439-444:121-126 445-459:128-142 460-471:147-158 473-478:159-164 479-483:175-179 484-495:184-195 501-527:196-222
P0DTC2/5gnb/A	1.9e-61	0.23	316-328:1-13 329-334:15-20 336-438:21-123 439-444:126-131 445-454:134-143 455-459:156-160 460-464:166-170 465-472:183-190 473-478:196-201 479-482:213-216 483-483:224-224 484-495:228-239 496-498:242-244 499-502:248-251 503-508:261-266 509-521:281-293 522-526:296-300 527-554:304-331 555-593:333-371
P0DTC2/5gyq/A	8.7e-35	0.25	340-345:10-15 347-438:16-107 440-444:108-112 451-453:113-115 455-459:116-120 461-472:121-132 477-477:133-133 487-495:134-142 501-505:143-147 507-529:148-170
P0DTC2/5i08/A	1.5e-302	0.3	17-38:16-37 39-49:39-49 52-84:50-82 85-98:84-97 99-100:102-103 101-140:108-147 142-148:148-154 150-150:155-155 155-181:156-182 184-184:183-183 188-190:184-186 192-207:187-202 212-212:203-203 219-220:204-205 222-249:206-233 252-254:234-236 259-328:237-306 329-334:308-313 336-438:314-416 439-444:419-424 445-456:427-438 457-459:451-453 460-464:459-463 465-472:476-483 473-478:489-494 479-482:506-509 …
P0DTC2/5kwb/A	1.9e-61	0.23	316-328:1-13 329-334:15-20 336-438:21-123 439-444:126-131 445-454:134-143 455-459:156-160 460-464:166-170 465-472:183-190 473-478:196-201 479-482:213-216 483-483:224-224 484-495:228-239 496-498:242-244 499-502:248-251 503-508:261-266 509-521:281-293 522-526:296-300 527-554:304-331 555-593:333-371
P0DTC2/5szs/A	2.8e-192	0.31	523-565:597-639 567-598:640-671 602-602:672-672 605-624:673-692 626-628:693-695 630-632:696-698 635-636:699-700 654-666:701-713 667-677:716-726 683-684:727-728 686-696:729-739 702-707:740-745 710-809:746-845 810-833:850-873 834-891:875-932 896-939:933-976 940-1085:991-1136 1086-1093:1138-1145 1094-1097:1147-1150 1098-1155:1152-1209 1156-1167:1213-1224 1171-1183:1225-1237 1184-1213:1252-1281
P0DTC2/5vyh/A	2.9e-53	0.2	25-38:28-41 39-49:43-53 52-58:54-60 59-72:64-77 73-76:79-82 77-98:86-107 99-100:121-122 101-114:127-140 115-120:150-155 121-131:158-168 132-140:186-194 142-150:195-203 153-181:204-232 184-184:233-233 188-190:234-236 192-207:237-252 209-210:253-254 215-219:255-259 222-248:260-286 252-257:287-292 262-305:293-336
P0DTC2/5w9h/A	8.2e-284	0.3	25-38:45-58 39-49:60-70 52-58:71-77 59-72:81-94 73-76:96-99 77-99:103-125 100-100:139-139 101-114:144-157 115-120:167-172 121-131:175-185 132-140:203-211 142-150:212-220 153-181:221-249 184-184:250-250 188-190:251-253 192-207:254-269 209-212:270-273 217-219:274-276 222-248:277-303 252-257:304-309 262-334:310-382 336-345:383-392 347-438:393-484 439-443:486-490 444-457:492-505 458-459:516-517 460-4…
P0DTC2/5w9i/A	8.2e-284	0.3	25-38:45-58 39-49:60-70 52-58:71-77 59-72:81-94 73-76:96-99 77-99:103-125 100-100:139-139 101-114:144-157 115-120:167-172 121-131:175-185 132-140:203-211 142-150:212-220 153-181:221-249 184-184:250-250 188-190:251-253 192-207:254-269 209-212:270-273 217-219:274-276 222-248:277-303 252-257:304-309 262-334:310-382 336-345:383-392 347-438:393-484 439-443:486-490 444-457:492-505 458-459:516-517 460-4…
P0DTC2/5w9j/D	8.2e-284	0.3	25-38:45-58 39-49:60-70 52-58:71-77 59-72:81-94 73-76:96-99 77-99:103-125 100-100:139-139 101-114:144-157 115-120:167-172 121-131:175-185 132-140:203-211 142-150:212-220 153-181:221-249 184-184:250-250 188-190:251-253 192-207:254-269 209-212:270-273 217-219:274-276 222-248:277-303 252-257:304-309 262-334:310-382 336-345:383-392 347-438:393-484 439-443:486-490 444-457:492-505 458-459:516-517 460-4…
P0DTC2/5w9k/A	8.2e-284	0.3	25-38:45-58 39-49:60-70 52-58:71-77 59-72:81-94 73-76:96-99 77-99:103-125 100-100:139-139 101-114:144-157 115-120:167-172 121-131:175-185 132-140:203-211 142-150:212-220 153-181:221-249 184-184:250-250 188-190:251-253 192-207:254-269 209-212:270-273 217-219:274-276 222-248:277-303 252-257:304-309 262-334:310-382 336-345:383-392 347-438:393-484 439-443:486-490 444-457:492-505 458-459:516-517 460-4…
P0DTC2/5w9l/A	8.2e-284	0.3	25-38:45-58 39-49:60-70 52-58:71-77 59-72:81-94 73-76:96-99 77-99:103-125 100-100:139-139 101-114:144-157 115-120:167-172 121-131:175-185 132-140:203-211 142-150:212-220 153-181:221-249 184-184:250-250 188-190:251-253 192-207:254-269 209-212:270-273 217-219:274-276 222-248:277-303 252-257:304-309 262-334:310-382 336-345:383-392 347-438:393-484 439-443:486-490 444-457:492-505 458-459:516-517 460-4…
P0DTC2/5w9m/A	8.2e-284	0.3	25-38:45-58 39-49:60-70 52-58:71-77 59-72:81-94 73-76:96-99 77-99:103-125 100-100:139-139 101-114:144-157 115-120:167-172 121-131:175-185 132-140:203-211 142-150:212-220 153-181:221-249 184-184:250-250 188-190:251-253 192-207:254-269 209-212:270-273 217-219:274-276 222-248:277-303 252-257:304-309 262-334:310-382 336-345:383-392 347-438:393-484 439-443:486-490 444-457:492-505 458-459:516-517 460-4…
P0DTC2/5w9n/A	8.2e-284	0.3	25-38:45-58 39-49:60-70 52-58:71-77 59-72:81-94 73-76:96-99 77-99:103-125 100-100:139-139 101-114:144-157 115-120:167-172 121-131:175-185 132-140:203-211 142-150:212-220 153-181:221-249 184-184:250-250 188-190:251-253 192-207:254-269 209-212:270-273 217-219:274-276 222-248:277-303 252-257:304-309 262-334:310-382 336-345:383-392 347-438:393-484 439-443:486-490 444-457:492-505 458-459:516-517 460-4…
P0DTC2/5w9o/A	8.2e-284	0.3	25-38:45-58 39-49:60-70 52-58:71-77 59-72:81-94 73-76:96-99 77-99:103-125 100-100:139-139 101-114:144-157 115-120:167-172 121-131:175-185 132-140:203-211 142-150:212-220 153-181:221-249 184-184:250-250 188-190:251-253 192-207:254-269 209-212:270-273 217-219:274-276 222-248:277-303 252-257:304-309 262-334:310-382 336-345:383-392 347-438:393-484 439-443:486-490 444-457:492-505 458-459:516-517 460-4…
P0DTC2/5w9p/J	8.2e-284	0.3	25-38:45-58 39-49:60-70 52-58:71-77 59-72:81-94 73-76:96-99 77-99:103-125 100-100:139-139 101-114:144-157 115-120:167-172 121-131:175-185 132-140:203-211 142-150:212-220 153-181:221-249 184-184:250-250 188-190:251-253 192-207:254-269 209-212:270-273 217-219:274-276 222-248:277-303 252-257:304-309 262-334:310-382 336-345:383-392 347-438:393-484 439-443:486-490 444-457:492-505 458-459:516-517 460-4…
P0DTC2/5wrg/A	<1E-323	0.76	1-12:1-12 13-71:17-75 79-150:76-147 155-246:148-239 253-481:240-468 483-677:469-663 682-1219:664-1201
P0DTC2/5x4r/A	4.2e-48	0.19	25-38:28-41 39-49:43-53 52-59:54-61 60-74:65-79 75-98:84-107 99-114:125-140 115-120:150-155 121-132:158-169 133-140:175-182 141-141:187-187 142-150:195-203 153-181:204-232 188-207:233-252 209-213:253-257 218-219:258-259 222-249:260-287 253-257:288-292 262-306:293-337
P0DTC2/5x4s/A	5.7e-62	0.53	12-71:3-62 79-150:63-134 155-246:135-226 253-306:227-280
P0DTC2/5x58/A	<1E-323	0.76	12-71:3-62 79-150:63-134 155-246:135-226 253-481:227-455 483-677:456-650 682-1218:651-1187
P0DTC2/5x59/A	1.3e-295	0.3	25-38:28-41 39-49:43-53 52-58:54-60 59-72:64-77 73-76:79-82 77-99:86-108 100-100:122-122 101-114:127-140 115-120:150-155 121-131:158-168 132-132:174-174 133-140:187-194 142-150:195-203 153-181:204-232 184-184:233-233 188-190:234-236 192-207:237-252 209-212:253-256 217-219:257-259 222-248:260-286 252-257:287-292 262-334:293-365 336-345:366-375 347-438:376-467 439-443:469-473 444-457:475-488 458-45…
P0DTC2/5x5b/A	<1E-323	0.76	12-71:3-62 79-150:63-134 155-246:135-226 253-481:227-455 483-677:456-650 682-1218:651-1187
P0DTC2/5x5c/A	1.3e-295	0.3	25-38:28-41 39-49:43-53 52-58:54-60 59-72:64-77 73-76:79-82 77-99:86-108 100-100:122-122 101-114:127-140 115-120:150-155 121-131:158-168 132-132:174-174 133-140:187-194 142-150:195-203 153-181:204-232 184-184:233-233 188-190:234-236 192-207:237-252 209-212:253-256 217-219:257-259 222-248:260-286 252-257:287-292 262-334:293-365 336-345:366-375 347-438:376-467 439-443:469-473 444-457:475-488 458-45…
P0DTC2/5x5f/A	1.3e-295	0.3	25-38:28-41 39-49:43-53 52-58:54-60 59-72:64-77 73-76:79-82 77-99:86-108 100-100:122-122 101-114:127-140 115-120:150-155 121-131:158-168 132-132:174-174 133-140:187-194 142-150:195-203 153-181:204-232 184-184:233-233 188-190:234-236 192-207:237-252 209-212:253-256 217-219:257-259 222-248:260-286 252-257:287-292 262-334:293-365 336-345:366-375 347-438:376-467 439-443:469-473 444-457:475-488 458-45…
P0DTC2/5xgr/A	2e-40	0.22	336-345:3-12 347-438:13-104 439-443:106-110 444-459:112-127 460-471:130-141 473-482:142-151 483-488:153-158 489-495:164-170 501-526:171-196
P0DTC2/5xjk/A	8.2e-18	0.83	776-839:2-65
P0DTC2/5xlr/A	<1E-323	0.76	1-12:1-12 13-71:17-75 79-150:76-147 155-246:148-239 253-481:240-468 483-677:469-663 682-1219:664-1201
P0DTC2/5yl9/A	8.2e-30	0.51	913-936:1-24 937-987:39-89
P0DTC2/5yy5/A	2.1e-40	0.2	335-345:3-13 347-438:14-105 439-444:107-112 445-459:114-128 460-471:133-144 473-478:145-150 479-483:161-165 484-495:170-181 501-527:182-208
P0DTC2/5zhy/A	1.4e-27	0.47	918-936:1-19 937-976:34-73
P0DTC2/5zuv/A	1.9e-35	0.38	913-934:1-22 935-992:37-94 998-1021:95-118
P0DTC2/5zvk/A	1.1e-33	0.55	909-988:1-80
P0DTC2/5zvk/a	6.1e-11	0.41	1169-1205:8-44
P0DTC2/5zvm/A	1.5e-33	0.88	909-988:1-80
P0DTC2/5zvm/a	6.1e-11	0.41	1169-1205:8-44
P0DTC2/5zxv/A	1.6e-40	0.2	335-345:2-12 347-438:13-104 439-444:106-111 445-459:113-127 460-471:132-143 473-478:144-149 479-483:160-164 484-495:169-180 501-527:181-207
P0DTC2/6acc/A	<1E-323	0.76	1-12:1-12 13-71:17-75 79-150:76-147 155-246:148-239 253-481:240-468 483-677:469-663 682-1219:664-1201
P0DTC2/6acd/A	<1E-323	0.76	1-12:1-12 13-71:17-75 79-150:76-147 155-246:148-239 253-481:240-468 483-677:469-663 682-1219:664-1201
P0DTC2/6acg/A	<1E-323	0.76	1-12:1-12 13-71:17-75 79-150:76-147 155-246:148-239 253-481:240-468 483-677:469-663 682-1219:664-1201
P0DTC2/6acj/A	<1E-323	0.76	1-12:1-12 13-71:17-75 79-150:76-147 155-246:148-239 253-481:240-468 483-677:469-663 682-1219:664-1201
P0DTC2/6ack/A	<1E-323	0.76	1-12:1-12 13-71:17-75 79-150:76-147 155-246:148-239 253-481:240-468 483-677:469-663 682-1219:664-1201
P0DTC2/6b3o/A	2.6e-180	0.41	688-702:29-43 703-793:45-135 795-797:136-138 798-808:146-156 809-812:160-163 813-891:172-250 896-1085:251-440 1086-1161:442-517 1162-1167:520-525 1169-1203:526-560
P0DTC2/6b7n/A	2.2e-194	0.32	512-524:388-400 526-526:401-401 527-565:405-443 567-592:444-469 594-598:470-474 601-601:475-475 603-614:476-487 616-628:488-500 630-632:501-503 635-636:504-505 643-645:506-508 652-653:509-510 655-656:511-512 659-659:513-513 661-666:514-519 667-677:522-532 683-683:533-533 687-697:534-544 705-710:545-550 711-798:553-640 799-810:642-653 813-833:654-674 834-891:676-733 896-936:734-774 937-1085:789-93…
P0DTC2/6bfu/A	2.3e-182	0.33	512-524:408-420 526-526:421-421 527-565:425-463 567-592:464-489 594-598:490-494 601-602:495-496 604-614:497-507 616-628:508-520 630-632:521-523 635-636:524-525 643-645:526-528 652-654:529-531 656-656:532-532 659-659:533-533 661-666:534-539 667-677:542-552 683-683:553-553 687-696:554-563 704-710:564-570 711-798:573-660 799-810:662-673 813-833:674-694 834-891:696-753 896-936:754-794 937-1085:809-95…
P0DTC2/6c6y/R	1.7e-40	0.2	335-345:2-12 347-438:13-104 439-443:106-110 444-459:112-127 460-471:132-143 473-478:144-149 479-483:160-164 484-495:169-180 501-527:181-207
P0DTC2/6c6z/A	6.1e-44	0.2	319-334:1-16 336-345:17-26 347-438:27-118 439-444:120-125 445-459:127-141 460-471:146-157 473-478:158-163 479-483:174-178 484-495:183-194 501-528:195-222
P0DTC2/6crv/A	<1E-323	0.74	12-71:3-62 79-150:63-134 155-246:135-226 253-481:227-455 483-677:456-650 682-1214:651-1183 1215-1245:1199-1229
P0DTC2/6crw/A	<1E-323	0.75	12-71:3-62 79-150:63-134 155-246:135-226 253-481:227-455 483-677:456-650 682-1214:651-1183 1215-1225:1199-1209
P0DTC2/6crx/B	<1E-323	0.75	12-71:3-62 79-150:63-134 155-246:135-226 253-481:227-455 483-677:456-650 682-1214:651-1183 1215-1225:1199-1209
P0DTC2/6crz/A	<1E-323	0.75	12-71:3-62 79-150:63-134 155-246:135-226 253-481:227-455 483-677:456-650 682-1214:651-1183 1215-1225:1199-1209
P0DTC2/6cs0/A	<1E-323	0.75	12-71:3-62 79-150:63-134 155-246:135-226 253-481:227-455 483-677:456-650 682-1214:651-1183 1215-1225:1199-1209
P0DTC2/6cs1/B	<1E-323	0.75	12-71:3-62 79-150:63-134 155-246:135-226 253-481:227-455 483-677:456-650 682-1214:651-1183 1215-1225:1199-1209
P0DTC2/6cs2/A	<1E-323	0.75	12-71:3-62 79-150:63-134 155-246:135-226 253-481:227-455 483-677:456-650 682-1214:651-1183 1215-1225:1199-1209
P0DTC2/6cv0/A	1.2e-207	0.31	527-561:402-436 562-576:443-457 577-598:460-481 601-602:482-483 605-623:484-502 626-628:503-505 635-636:506-507 643-644:508-509 650-653:510-513 654-665:518-529 666-677:532-543 683-683:544-544 685-695:545-555 703-710:556-563 711-797:565-651 798-842:655-699 843-891:702-750 896-1085:751-940 1086-1087:942-943 1088-1092:948-952 1093-1144:955-1006 1145-1158:1008-1021 1159-1167:1024-1032 1171-1196:1033-…
P0DTC2/6ixa/A	1.2e-201	0.33	511-521:415-425 522-565:430-473 567-598:474-505 602-602:506-506 605-624:507-526 626-628:527-529 630-632:530-532 635-636:533-534 654-666:535-547 667-677:552-562 682-687:563-568 692-695:569-572 701-708:573-580 711-808:581-678 809-833:683-707 834-891:709-766 896-934:767-805 935-1085:820-970 1086-1092:972-978 1093-1098:980-985 1099-1158:987-1046 1159-1167:1050-1058 1171-1183:1059-1071 1184-1214:1086-…
P0DTC2/6ixb/A	1.2e-201	0.33	511-521:415-425 522-565:430-473 567-598:474-505 602-602:506-506 605-624:507-526 626-628:527-529 630-632:530-532 635-636:533-534 654-666:535-547 667-677:552-562 682-687:563-568 692-695:569-572 701-708:573-580 711-808:581-678 809-833:683-707 834-891:709-766 896-934:767-805 935-1085:820-970 1086-1092:972-978 1093-1098:980-985 1099-1158:987-1046 1159-1167:1050-1058 1171-1183:1059-1071 1184-1214:1086-…
P0DTC2/6j11/A	2.9e-53	0.2	25-38:28-41 39-49:43-53 52-58:54-60 59-72:64-77 73-76:79-82 77-98:86-107 99-100:121-122 101-114:127-140 115-120:150-155 121-131:158-168 132-140:186-194 142-150:195-203 153-181:204-232 184-184:233-233 188-190:234-236 192-207:237-252 209-210:253-254 215-219:255-259 222-248:260-286 252-257:287-292 262-305:293-336
P0DTC2/6jhy/A	6.6e-55	0.2	17-38:16-37 39-49:39-49 52-84:50-82 85-98:84-97 99-100:102-103 101-120:108-127 121-140:136-155 142-150:156-164 155-181:165-191 184-184:192-192 188-190:193-195 192-206:196-210 211-212:211-212 219-220:213-214 222-245:215-238 254-254:239-239 259-304:240-285
P0DTC2/6jx7/A	5.2e-204	0.31	521-565:670-714 567-598:715-746 603-614:747-758 616-618:759-761 619-621:764-766 622-628:768-774 629-632:787-790 635-636:791-792 643-645:793-795 652-654:796-798 657-666:799-808 667-668:811-812 669-677:815-823 686-708:824-846 711-798:847-934 799-808:944-953 809-833:956-980 834-891:982-1039 896-936:1040-1080 937-1085:1095-1243 1086-1093:1245-1252 1094-1158:1255-1319 1159-1167:1324-1332 1169-1183:133…
P0DTC2/6l8q/B	4.4e-46	0.2	319-334:1-16 336-345:17-26 347-438:27-118 439-444:120-125 445-459:127-141 460-471:146-157 473-478:158-163 479-483:174-178 484-495:183-194 501-526:195-220 527-533:224-230 534-542:233-241
P0DTC2/6lvn/A	-	1	1168-1203:1-36
P0DTC2/6lxt/A	-	0.7	910-993:1-84 994-1019:86-111 1024-1032:112-120
P0DTC2/6lzg/B	-	1	319-526:1-208
P0DTC2/6m0j/E	-	1	319-542:1-224
P0DTC2/6m15/B	2e-246	0.25	1-10:1-10 11-20:13-22 29-30:23-24 33-49:25-41 52-71:42-61 80-100:62-82 101-104:90-93 105-120:95-110 121-125:112-116 129-150:117-138 159-181:139-161 184-184:162-162 192-194:163-165 199-200:166-167 203-206:168-171 211-216:172-177 220-229:178-187 231-245:188-202 254-254:203-203 256-258:204-206 264-316:207-259 319-328:260-269 329-334:271-276 336-337:277-278 338-343:281-286 345-345:287-287 349-371:288…
P0DTC2/6m16/B	1.9e-236	0.24	1-10:1-10 11-20:15-24 29-32:25-28 35-49:29-43 52-71:44-63 75-75:64-64 79-79:65-65 82-99:66-83 100-106:89-95 107-121:99-113 122-124:116-118 125-127:120-122 133-147:123-137 149-150:138-139 158-181:140-163 184-184:164-164 190-207:165-182 211-213:183-185 228-231:186-189 233-235:190-192 237-246:193-202 252-254:203-205 261-316:206-261 319-328:262-271 329-334:273-278 336-337:279-280 338-344:283-289 349-…
P0DTC2/6m17/E	-	1	319-541:1-223
P0DTC2/6m1v/A	-	0.53	917-976:1-60 983-1020:61-98 1025-1034:99-108
P0DTC2/6m39/A	6.4e-208	0.25	39-49:16-26 52-71:27-46 79-79:47-47 81-99:48-66 100-106:72-78 107-121:82-96 122-124:99-101 125-127:103-105 133-147:106-120 149-150:121-122 158-181:123-146 184-184:147-147 190-207:148-165 211-213:166-168 228-231:169-172 233-235:173-175 237-246:176-185 252-254:186-188 261-316:189-244 319-328:245-254 329-334:256-261 336-337:262-263 338-344:266-272 349-371:273-295 400-409:296-305 411-422:306-317 424-…
P0DTC2/6m3w/A	2.3e-184	0.9	707-1196:2-491
P0DTC2/6nb3/A	<1E-323	0.3	19-38:53-72 39-49:74-84 52-58:85-91 59-72:95-108 73-76:110-113 77-98:117-138 99-100:152-153 101-114:158-171 115-120:181-186 121-131:189-199 132-140:217-225 142-150:226-234 153-181:235-263 184-184:264-264 188-190:265-267 192-207:268-283 209-211:284-286 216-219:287-290 222-248:291-317 252-257:318-323 262-334:324-396 336-345:397-406 347-438:407-498 439-443:500-504 444-457:506-519 458-459:530-531 460…
P0DTC2/6nb4/A	<1E-323	0.3	19-38:53-72 39-49:74-84 52-58:85-91 59-72:95-108 73-76:110-113 77-98:117-138 99-100:152-153 101-114:158-171 115-120:181-186 121-131:189-199 132-140:217-225 142-150:226-234 153-181:235-263 184-184:264-264 188-190:265-267 192-207:268-283 209-211:284-286 216-219:287-290 222-248:291-317 252-257:318-323 262-334:324-396 336-345:397-406 347-438:407-498 439-443:500-504 444-457:506-519 458-459:530-531 460…
P0DTC2/6nb6/A	<1E-323	0.76	14-71:37-94 79-150:95-166 155-246:167-258 253-481:259-487 483-677:488-682 682-1228:683-1229
P0DTC2/6nb7/A	<1E-323	0.76	14-71:37-94 79-150:95-166 155-246:167-258 253-481:259-487 483-677:488-682 682-1228:683-1229
P0DTC2/6nzk/A	4.8e-306	0.3	19-38:42-61 39-49:63-73 52-84:74-106 85-98:108-121 99-100:126-127 101-120:132-151 121-140:164-183 142-150:184-192 155-181:193-219 184-184:220-220 188-190:221-223 192-207:224-239 212-212:240-240 219-220:241-242 222-245:243-266 254-254:267-267 259-328:268-337 329-334:339-344 336-438:345-447 439-444:450-455 445-453:458-466 454-455:470-471 456-459:490-493 460-464:499-503 465-472:517-524 473-477:530-5…
P0DTC2/6ohw/A	4.8e-306	0.3	19-38:42-61 39-49:63-73 52-84:74-106 85-98:108-121 99-100:126-127 101-120:132-151 121-140:164-183 142-150:184-192 155-181:193-219 184-184:220-220 188-190:221-223 192-207:224-239 212-212:240-240 219-220:241-242 222-245:243-266 254-254:267-267 259-328:268-337 329-334:339-344 336-438:345-447 439-444:450-455 445-453:458-466 454-455:470-471 456-459:490-493 460-464:499-503 465-472:517-524 473-477:530-5…
P0DTC2/6pxh/A	2.1e-54	0.2	25-38:28-41 39-49:43-53 52-58:54-60 59-72:64-77 73-76:79-82 77-98:86-107 99-100:121-122 101-114:127-140 115-120:150-155 121-131:158-168 132-140:186-194 142-150:195-203 153-181:204-232 184-184:233-233 188-190:234-236 192-207:237-252 209-210:253-254 215-219:255-259 222-248:260-286 252-257:287-292 262-308:293-339
P0DTC2/6pz8/A	6.3e-164	0.44	704-798:21-115 799-807:117-125 808-842:129-163 843-1085:166-408 1086-1099:412-425 1100-1120:431-451 1122-1141:452-471
P0DTC2/6pz8/B	3.3e-125	0.21	25-38:28-41 39-49:43-53 52-58:54-60 59-72:64-77 73-76:79-82 77-98:86-107 99-100:121-122 101-114:127-140 115-120:150-155 121-131:158-168 132-140:186-194 142-150:195-203 153-181:204-232 184-184:233-233 188-190:234-236 192-207:237-252 209-211:253-255 216-219:256-259 222-248:260-286 252-257:287-292 262-334:293-365 336-345:366-375 347-438:376-467 439-444:469-474 445-457:476-488 458-459:497-498 460-465…
P0DTC2/6q04/A	<1E-323	0.3	19-38:53-72 39-49:74-84 52-58:85-91 59-72:95-108 73-76:110-113 77-98:117-138 99-100:152-153 101-114:158-171 115-120:181-186 121-131:189-199 132-140:217-225 142-150:226-234 153-181:235-263 184-184:264-264 188-190:265-267 192-207:268-283 209-211:284-286 216-219:287-290 222-248:291-317 252-257:318-323 262-334:324-396 336-345:397-406 347-438:407-498 439-443:500-504 444-457:506-519 458-459:530-531 460…
P0DTC2/6q05/A	<1E-323	0.3	19-38:53-72 39-49:74-84 52-58:85-91 59-72:95-108 73-76:110-113 77-98:117-138 99-100:152-153 101-114:158-171 115-120:181-186 121-131:189-199 132-140:217-225 142-150:226-234 153-181:235-263 184-184:264-264 188-190:265-267 192-207:268-283 209-211:284-286 216-219:287-290 222-248:291-317 252-257:318-323 262-334:324-396 336-345:397-406 347-438:407-498 439-443:500-504 444-457:506-519 458-459:530-531 460…
P0DTC2/6q06/A	<1E-323	0.3	19-38:53-72 39-49:74-84 52-58:85-91 59-72:95-108 73-76:110-113 77-98:117-138 99-100:152-153 101-114:158-171 115-120:181-186 121-131:189-199 132-140:217-225 142-150:226-234 153-181:235-263 184-184:264-264 188-190:265-267 192-207:268-283 209-211:284-286 216-219:287-290 222-248:291-317 252-257:318-323 262-334:324-396 336-345:397-406 347-438:407-498 439-443:500-504 444-457:506-519 458-459:530-531 460…
P0DTC2/6q07/A	<1E-323	0.3	19-38:53-72 39-49:74-84 52-58:85-91 59-72:95-108 73-76:110-113 77-98:117-138 99-100:152-153 101-114:158-171 115-120:181-186 121-131:189-199 132-140:217-225 142-150:226-234 153-181:235-263 184-184:264-264 188-190:265-267 192-207:268-283 209-211:284-286 216-219:287-290 222-248:291-317 252-257:318-323 262-334:324-396 336-345:397-406 347-438:407-498 439-443:500-504 444-457:506-519 458-459:530-531 460…
P0DTC2/6qfy/A	7.2e-58	0.22	17-38:16-37 39-49:39-49 52-84:50-82 85-98:84-97 99-100:102-103 101-120:108-127 121-140:136-155 142-150:156-164 155-181:165-191 184-184:192-192 188-190:193-195 192-207:196-211 212-212:212-212 219-220:213-214 222-245:215-238 254-254:239-239 259-307:240-288
P0DTC2/6u7h/A	2.4e-205	0.32	511-523:415-427 524-565:432-473 567-598:474-505 602-602:506-506 605-624:507-526 626-628:527-529 630-632:530-532 635-636:533-534 654-666:535-547 667-677:552-562 682-687:563-568 692-695:569-572 701-708:573-580 711-808:581-678 809-833:683-707 834-891:709-766 896-934:767-805 935-1085:820-970 1086-1092:972-978 1093-1098:980-985 1099-1158:987-1046 1159-1167:1050-1058 1171-1183:1059-1071 1184-1234:1086-…
P0DTC2/6u7k/A	2e-195	0.3	511-522:615-626 523-565:631-673 567-598:674-705 602-602:706-706 605-624:707-726 629-632:727-730 635-636:731-732 654-666:733-745 667-677:750-760 682-684:761-763 689-694:764-769 701-707:770-776 710-798:777-865 799-808:868-877 809-833:885-909 834-891:911-968 896-936:969-1009 937-1044:1024-1131 1045-1085:1133-1173 1086-1093:1175-1182 1094-1098:1186-1190 1099-1099:1192-1192 1100-1155:1197-1252 1156-11…
P0DTC2/6vsb/A	-	0.95	1-677:1-677 682-687:678-683 688-1214:688-1214 1215-1250:1230-1265 1251-1267:1267-1283
P0DTC2/6vsj/A	8.5e-300	0.3	18-38:39-59 39-49:61-71 52-84:72-104 85-98:106-119 99-100:124-125 101-140:130-169 142-148:170-176 150-150:177-177 153-181:178-206 184-184:207-207 188-190:208-210 192-207:211-226 212-212:227-227 219-220:228-229 222-247:230-255 252-254:256-258 259-328:259-328 329-334:330-335 336-438:336-438 439-444:441-446 445-455:449-459 456-459:475-478 460-467:484-491 469-472:492-495 479-482:496-499 483-495:501-5…
P0DTC2/6vv5/A	1.9e-195	0.32	511-522:600-611 523-565:616-658 567-598:659-690 602-602:691-691 605-624:692-711 628-628:712-712 630-632:713-715 635-636:716-717 654-666:718-730 667-677:735-745 682-686:746-750 691-694:751-754 701-707:755-761 710-798:762-850 799-808:853-862 809-833:870-894 834-891:896-953 896-939:954-997 940-1044:1012-1116 1045-1085:1118-1158 1086-1092:1160-1166 1093-1098:1168-1173 1099-1099:1177-1177 1100-1155:11…
P0DTC2/6vw1/E	3.1e-50	0.86	319-535:1-217
P0DTC2/6vxx/A	-	0.97	1-12:16-27 13-677:32-696 682-687:697-702 688-1229:707-1248
P0DTC2/6vyb/A	-	0.97	1-12:16-27 13-677:32-696 682-687:697-702 688-1229:707-1248
P0DTC2/6w41/C	-	1	319-542:1-224
P0DTC2/6waq/D	4.9e-44	0.71	335-481:3-149 483-521:150-188
P0DTC2/6war/A	6.1e-44	0.2	319-334:1-16 336-345:17-26 347-438:27-118 439-444:120-125 445-459:127-141 460-471:146-157 473-478:158-163 479-483:174-178 484-495:183-194 501-528:195-222
P0DTC2/6wps/A	-	0.97	1-12:16-27 13-677:32-696 682-687:697-702 688-1229:707-1248
P0DTC2/6wpt/A	-	0.97	1-12:16-27 13-677:32-696 682-687:697-702 688-1229:707-1248
P0DTC2/6x29/A	-	0.95	16-677:1-662 682-687:663-668 688-1214:673-1199 1215-1250:1215-1250 1251-1267:1252-1268
P0DTC2/6x2a/A	-	0.94	16-677:1-662 682-687:663-668 688-1214:673-1199 1215-1250:1215-1250 1251-1267:1252-1268
P0DTC2/6x2b/A	-	0.94	16-677:1-662 682-687:663-668 688-1214:673-1199 1215-1250:1215-1250 1251-1267:1252-1268
P0DTC2/6x2c/A	-	0.95	16-677:1-662 682-687:663-668 688-1214:673-1199 1215-1250:1215-1250 1251-1267:1252-1268
P0DTC2/6x6p/A	-	0.95	15-677:1-663 682-687:664-669 688-1214:674-1200 1215-1250:1216-1251 1251-1267:1253-1269
P0DTC2/6x79/A	-	0.97	1-12:16-27 13-677:32-696 682-687:697-702 688-1229:707-1248
P0DTC2/6xc2/A	-	1	319-542:1-224
P0DTC2/6xc3/C	-	1	319-542:1-224
P0DTC2/6xc4/A	-	1	319-542:1-224
P0DTC2/6xc7/A	-	1	319-542:1-224
P0DTC2/6xcm/A	-	0.99	1-1224:1-1224
P0DTC2/6xcn/A	-	0.99	1-1224:1-1224
P0DTC2/6xdg/E	-	0.94	319-557:1-239
P0DTC2/6xe1/E	-	1	319-591:1-273
P0DTC2/6xey/A	-	0.95	1-677:1-677 682-687:678-683 688-1214:688-1214 1215-1250:1230-1265 1251-1267:1267-1283
P0DTC2/6xf5/A	-	0.99	13-677:2-666 682-687:667-672 688-1214:677-1203
P0DTC2/6xf6/A	-	0.99	13-677:2-666 682-687:667-672 688-1214:677-1203
P0DTC2/6xkl/A	-	0.95	1-677:1-677 682-687:678-683 688-1214:688-1214 1215-1250:1230-1265 1251-1267:1267-1283
P0DTC2/6xkp/A	-	1	319-542:1-224
P0DTC2/6xkq/A	-	1	319-542:1-224
P0DTC2/6xlu/A	-	0.95	14-677:1-664 682-687:665-670 688-1214:675-1201 1215-1250:1217-1252 1251-1267:1254-1270
P0DTC2/6xm0/A	-	0.95	14-677:1-664 682-687:665-670 688-1214:675-1201 1215-1250:1217-1252 1251-1267:1254-1270
P0DTC2/6xm3/A	-	0.95	14-677:1-664 682-687:665-670 688-1214:675-1201 1215-1250:1217-1252 1251-1267:1254-1270
P0DTC2/6xm4/A	-	0.95	14-677:1-664 682-687:665-670 688-1214:675-1201 1215-1250:1217-1252 1251-1267:1254-1270
P0DTC2/6xm5/A	-	0.95	14-677:1-664 682-687:665-670 688-1214:675-1201 1215-1250:1217-1252 1251-1267:1254-1270
P0DTC2/6xr8/A	-	1	1-1273:1-1273
P0DTC2/6xra/C	-	1	1-1273:1-1273
P0DTC2/6xs6/A	-	0.98	1-677:1-677 682-686:678-682 687-1224:684-1221
P0DTC2/6yla/E	-	0.99	328-533:2-207
P0DTC2/6ym0/E	-	0.99	328-533:2-207
P0DTC2/6yor/E	-	1	330-531:1-202
P0DTC2/6yz5/E	-	1	330-533:1-204
P0DTC2/6yz7/AAA	-	1	330-533:1-204
P0DTC2/6z2m/A	-	1	335-527:4-196
P0DTC2/6z43/A	-	0.96	1-677:1-677 682-687:678-683 688-1214:688-1214 1215-1237:1230-1252 1238-1250:1254-1266
P0DTC2/6z97/A	<1E-323	0.96	1-677:1-677 682-687:678-683 688-1214:688-1214 1215-1237:1230-1252 1238-1250:1254-1266
P0DTC2/6zb4/C	-	0.99	1-677:1-677 682-687:678-683 688-1224:688-1224
P0DTC2/6zb5/C	-	0.99	1-677:1-677 682-687:678-683 688-1224:688-1224
P0DTC2/6zbp/EEE	-	1	330-533:1-204
P0DTC2/6zcz/E	-	0.99	332-527:9-204
P0DTC2/6zdg/E	-	1	335-526:3-194
P0DTC2/6zdh/A	-	0.96	1-677:1-677 682-687:678-683 688-1214:688-1214 1215-1237:1230-1252 1238-1250:1254-1266
P0DTC2/6zer/E	-	1	330-531:1-202
P0DTC2/6zfo/E	-	1	335-526:3-194
P0DTC2/6zge/A	-	0.98	18-677:49-708 682-687:709-714 688-1231:719-1262
P0DTC2/6zgf/A	<1E-323	0.96	18-677:49-708 682-1231:709-1258
P0DTC2/6zgg/A	-	0.98	18-1231:49-1262
P0DTC2/6zgh/A	-	0.98	18-1231:49-1262
P0DTC2/6zgi/A	-	0.98	18-1231:49-1262
P0DTC2/6zh9/EEE	-	1	335-527:4-196
P0DTC2/6zhd/A	<1E-323	0.96	1-677:1-677 682-687:678-683 688-1214:688-1214 1215-1237:1230-1252 1238-1250:1254-1266
P0DTC2/6zlr/EEE	-	1	319-542:1-224
P0DTC2/6zow/A	-	0.95	1-677:1-677 682-687:678-683 688-1214:688-1214 1215-1250:1230-1265 1251-1267:1267-1283
P0DTC2/6zox/A	-	0.98	12-1229:3-1220
P0DTC2/6zoy/A	-	0.98	12-1229:3-1220
P0DTC2/6zoz/A	-	0.98	12-1229:3-1220
P0DTC2/6zp0/A	-	0.99	12-1229:3-1220
P0DTC2/6zp1/A	-	0.98	12-1229:3-1220
P0DTC2/6zp2/A	-	0.98	12-1229:3-1220
P0DTC2/6zp5/A	-	0.95	1-677:1-677 682-687:678-683 688-1214:688-1214 1215-1250:1230-1265 1251-1267:1267-1283
P0DTC2/6zp7/A	-	0.95	1-677:1-677 682-687:678-683 688-1214:688-1214 1215-1250:1230-1265 1251-1267:1267-1283
P0DTC2/6zwv/A	-	1	1-1273:1-1273
P0DTC2/6zxn/A	-	0.95	1-677:1-677 682-687:678-683 688-1214:688-1214 1215-1250:1230-1265 1251-1267:1267-1283
P0DTC2/7a25/A	-	0.99	1-478:1-478 479-481:480-482 483-677:483-677 682-687:678-683 688-1145:688-1145
P0DTC2/7a29/A	-	0.95	1-677:1-677 682-687:678-683 688-1214:688-1214 1215-1250:1230-1265 1251-1267:1267-1283
P0DTC2/7a4n/A	<1E-323	0.98	1-677:1-677 682-687:678-683 688-1214:688-1214 1215-1232:1230-1247
P0DTC2/7a5r/A	-	0.98	18-1231:49-1262
P0DTC2/7a5s/A	-	0.98	18-1231:49-1262
P0DTC2/7a91/A	-	1	1-478:32-509 479-481:511-513 483-677:514-708
P0DTC2/7a92/A	-	1	1-478:32-509 479-481:511-513 483-677:514-708
P0DTC2/7a93/A	-	0.98	18-1231:49-1262
P0DTC2/7a94/A	-	0.98	18-1231:49-1262
P0DTC2/7a95/A	-	0.98	18-1231:49-1262
P0DTC2/7a96/A	-	0.98	18-1231:49-1262
P0DTC2/7a97/A	-	0.98	18-1231:49-1262
P0DTC2/7a98/A	-	0.98	18-1231:49-1262
P0DTC2/7ad1/A	<1E-323	0.98	1-677:1-677 682-687:678-683 688-1214:688-1214 1215-1232:1230-1247
P0DTC2/7b17/A	-	1	335-527:2-194
P0DTC2/7b3o/E	1.8e-45	0.98	330-526:2-198
P0DTC2/7bbh/A	<1E-323	0.89	8-72:9-73 74-151:74-151 153-249:152-248 253-677:249-673 682-1229:674-1221
P0DTC2/7beh/E	-	0.99	332-527:9-204
P0DTC2/7bei/E	-	0.99	332-527:9-204
P0DTC2/7bej/E	-	0.99	332-527:9-204
P0DTC2/7bek/E	-	0.99	332-527:9-204
P0DTC2/7bel/R	-	0.99	332-527:9-204
P0DTC2/7bem/E	-	0.99	332-527:9-204
P0DTC2/7ben/E	-	0.99	332-527:9-204
P0DTC2/7beo/R	-	0.99	332-527:9-204
P0DTC2/7bep/E	-	0.99	332-527:9-204
P0DTC2/7bh9/E	-	0.95	335-528:3-196
P0DTC2/7bnm/A	-	0.99	1-478:32-509 479-481:511-513 483-1145:514-1176
P0DTC2/7bnn/A	-	0.98	18-677:49-708 682-687:709-714 688-1231:719-1262
P0DTC2/7bno/A	-	0.99	1-478:32-509 479-481:511-513 483-1145:514-1176
P0DTC2/7bwj/E	-	1	319-528:1-210
P0DTC2/7byr/A	-	0.99	1-677:1-677 682-687:678-683 688-1214:688-1214
P0DTC2/7bz5/A	-	1	319-542:1-224
P0DTC2/7c01/A	-	1	319-542:1-224
P0DTC2/7c02/A	4.4e-46	0.2	319-334:1-16 336-345:17-26 347-438:27-118 439-444:120-125 445-459:127-141 460-471:146-157 473-478:158-163 479-483:174-178 484-495:183-194 501-526:195-220 527-533:224-230 534-542:233-241
P0DTC2/7c2l/A	-	1	1-1273:1-1273
P0DTC2/7c8d/B	-	1	335-526:3-194
P0DTC2/7c8j/B	-	1	335-526:3-194
P0DTC2/7c8v/B	-	0.96	328-537:2-211
P0DTC2/7c8w/B	-	0.96	328-537:2-211
P0DTC2/7cab/A	-	0.99	1-677:1-677 682-687:678-683 688-1208:688-1208
P0DTC2/7cac/A	-	0.99	1-677:1-677 682-687:678-683 688-1208:688-1208
P0DTC2/7cah/A	-	1	335-526:2-193
P0DTC2/7cai/A	-	0.99	1-677:1-677 682-687:678-683 688-1208:688-1208
P0DTC2/7cak/A	-	0.99	1-677:1-677 682-687:678-683 688-1208:688-1208
P0DTC2/7can/B	-	0.96	328-537:2-211
P0DTC2/7cdi/E	-	1	319-528:1-210
P0DTC2/7cdj/E	-	1	319-528:1-210
P0DTC2/7ch4/R	-	1	319-541:1-223
P0DTC2/7ch5/R	-	1	319-541:1-223
P0DTC2/7chb/R	-	1	319-541:1-223
P0DTC2/7chc/R	-	1	319-541:1-223
P0DTC2/7che/R	-	1	319-541:1-223
P0DTC2/7chf/R	-	1	319-541:1-223
P0DTC2/7chh/A	-	0.99	1-677:1-677 682-687:678-683 688-1208:688-1208
P0DTC2/7cjf/C	-	1	335-526:2-193
P0DTC2/7cm4/A	-	1	319-537:1-219
P0DTC2/7cn4/A	<1E-323	0.96	1-677:1-677 682-1223:678-1219 1239-1250:1220-1231
P0DTC2/7cn8/A	<1E-323	0.91	1-72:1-72 75-677:73-675 682-1237:676-1231
P0DTC2/7cn9/A	-	0.99	14-478:1-465 479-481:467-469 483-677:470-664 682-687:665-670 688-1140:675-1127
P0DTC2/7ct5/A	-	1	1-1273:1-1273
P0DTC2/7cwl/A	-	1	1-1273:1-1273
P0DTC2/7cwm/A	-	1	1-1273:1-1273
P0DTC2/7cwn/A	-	1	1-1273:1-1273
P0DTC2/7cwo/A	-	1	1-1273:1-1273
P0DTC2/7cws/O	-	1	14-478:1-465 479-481:467-469 483-1147:470-1134
P0DTC2/7cwu/B	-	1	1-1273:1-1273
P0DTC2/7cyc/A	1.2e-201	0.33	511-521:415-425 522-565:430-473 567-598:474-505 602-602:506-506 605-624:507-526 626-628:527-529 630-632:530-532 635-636:533-534 654-666:535-547 667-677:552-562 682-687:563-568 692-695:569-572 701-708:573-580 711-808:581-678 809-833:683-707 834-891:709-766 896-934:767-805 935-1085:820-970 1086-1092:972-978 1093-1098:980-985 1099-1158:987-1046 1159-1167:1050-1058 1171-1183:1059-1071 1184-1214:1086-…
P0DTC2/7cyd/A	1.2e-201	0.33	511-521:415-425 522-565:430-473 567-598:474-505 602-602:506-506 605-624:507-526 626-628:527-529 630-632:530-532 635-636:533-534 654-666:535-547 667-677:552-562 682-687:563-568 692-695:569-572 701-708:573-580 711-808:581-678 809-833:683-707 834-891:709-766 896-934:767-805 935-1085:820-970 1086-1092:972-978 1093-1098:980-985 1099-1158:987-1046 1159-1167:1050-1058 1171-1183:1059-1071 1184-1214:1086-…
P0DTC2/7czp/A	-	1	1-1273:1-1273
P0DTC2/7czq/A	-	1	1-1273:1-1273
P0DTC2/7czr/A	-	1	1-1273:1-1273
P0DTC2/7czs/A	-	1	1-1273:1-1273
P0DTC2/7czt/A	-	1	1-1273:1-1273
P0DTC2/7czu/A	-	1	1-1273:1-1273
P0DTC2/7czv/A	-	1	1-1273:1-1273
P0DTC2/7czw/A	-	1	1-1273:1-1273
P0DTC2/7czx/A	-	1	1-1273:1-1273
P0DTC2/7czy/A	-	1	1-1273:1-1273
P0DTC2/7czz/A	-	1	1-1273:1-1273
P0DTC2/7d00/A	-	1	1-1273:1-1273
P0DTC2/7d03/A	-	1	1-1273:1-1273
P0DTC2/7d0b/A	-	1	1-1273:1-1273
P0DTC2/7d0c/A	-	1	1-1273:1-1273
P0DTC2/7d0d/A	-	1	1-1273:1-1273
P0DTC2/7d2z/B	-	0.96	328-537:2-211
P0DTC2/7d30/B	-	0.96	328-537:2-211
P0DTC2/7dcc/E	-	0.99	1-677:1-677 682-687:678-683 688-1214:688-1214
P0DTC2/7dcx/D	-	0.99	1-677:1-677 682-687:678-683 688-1214:688-1214
P0DTC2/7dd2/C	-	0.99	1-677:1-677 682-687:678-683 688-1214:688-1214
P0DTC2/7dd8/C	-	0.99	1-677:1-677 682-687:678-683 688-1214:688-1214
P0DTC2/7ddd/A	-	0.99	1-677:1-677 682-687:678-683 688-1214:688-1214
P0DTC2/7ddn/A	-	0.99	1-677:1-677 682-687:678-683 688-1214:688-1214
P0DTC2/7deo/B	-	0.98	335-533:2-200
P0DTC2/7det/A	-	0.98	335-533:2-200
P0DTC2/7deu/A	-	0.98	335-533:2-200
P0DTC2/7df3/A	-	0.99	1-677:1-677 682-687:678-683 688-1214:688-1214
P0DTC2/7df4/C	-	0.99	1-677:1-677 682-687:678-683 688-1214:688-1214
P0DTC2/7dk3/A	-	0.99	1-677:1-677 682-687:678-683 688-1214:688-1214
P0DTC2/7dk4/A	-	0.99	1-677:1-677 682-687:678-683 688-1214:688-1214
P0DTC2/7dk5/A	-	0.99	1-677:1-677 682-687:678-683 688-1214:688-1214
P0DTC2/7dk6/A	-	0.99	1-677:1-677 682-687:678-683 688-1214:688-1214
P0DTC2/7dk7/A	-	0.99	1-677:1-677 682-687:678-683 688-1214:688-1214
P0DTC2/7dmu/B	-	0.98	319-536:1-218
P0DTC2/7dpm/C	-	1	319-541:1-223
P0DTC2/7dwx/E	-	1	1-1273:1-1273
P0DTC2/7dwy/A	-	1	1-1273:1-1273
P0DTC2/7dwz/A	-	1	1-1273:1-1273
P0DTC2/7dx0/A	-	1	1-1273:1-1273
P0DTC2/7dx1/A	-	1	1-1273:1-1273
P0DTC2/7dx2/A	-	1	1-1273:1-1273
P0DTC2/7dx3/A	-	1	1-1273:1-1273
P0DTC2/7dx5/A	-	1	1-1273:1-1273
P0DTC2/7dx6/A	-	1	1-1273:1-1273
P0DTC2/7dx7/A	-	1	1-1273:1-1273
P0DTC2/7dx8/A	-	1	1-1273:1-1273
P0DTC2/7dx9/A	-	1	1-1273:1-1273
P0DTC2/7e7b/A	9.6e-270	0.99	1-677:1-677 682-687:678-683 688-1217:688-1217
P0DTC2/7e7d/A	1.6e-269	0.99	1-1218:1-1218
P0DTC2/7eam/A	-	1	319-542:1-224
P0DTC2/7ean/A	-	1	319-541:1-223
P0DTC2/7jjc/E	-	1	679-685:1-7
P0DTC2/7jji/A	-	0.99	1-677:1-677 682-687:678-683 688-1273:688-1273
P0DTC2/7jjj/A	-	0.99	1-677:1-677 682-687:678-683 688-1273:688-1273
P0DTC2/7jmo/A	-	1	319-542:1-224
P0DTC2/7jmp/A	-	1	319-542:1-224
P0DTC2/7jmw/A	-	1	319-542:1-224
P0DTC2/7jn5/F	1.6e-52	0.73	319-481:1-163 483-542:164-223
P0DTC2/7jv2/A	-	0.97	1-12:16-27 13-677:32-696 682-687:697-702 688-1229:707-1248
P0DTC2/7jv4/A	-	0.97	1-12:16-27 13-677:32-696 682-687:697-702 688-1229:707-1248
P0DTC2/7jv6/A	-	0.97	1-12:16-27 13-677:32-696 682-687:697-702 688-1229:707-1248
P0DTC2/7jva/A	-	0.97	1-12:16-27 13-677:32-696 682-687:697-702 688-1229:707-1248
P0DTC2/7jvb/A	-	1	319-541:2-224
P0DTC2/7jvc/A	-	0.97	1-12:16-27 13-677:32-696 682-687:697-702 688-1229:707-1248
P0DTC2/7jw0/A	-	0.97	1-12:16-27 13-677:32-696 682-687:697-702 688-1229:707-1248
P0DTC2/7jwb/A	-	0.99	1-677:1-677 682-687:678-683 688-1208:688-1208
P0DTC2/7jwy/A	-	0.95	14-677:1-664 682-687:665-670 688-1214:675-1201 1215-1250:1217-1252 1251-1267:1254-1270
P0DTC2/7jx3/R	-	1	328-530:1-203
P0DTC2/7jzl/A	-	0.95	1-677:1-677 682-687:678-683 688-1214:688-1214 1215-1250:1230-1265 1251-1267:1267-1283
P0DTC2/7jzm/B	-	0.95	1-677:1-677 682-687:678-683 688-1214:688-1214 1215-1250:1230-1265 1251-1267:1267-1283
P0DTC2/7jzn/A	-	0.95	1-677:1-677 682-687:678-683 688-1214:688-1214 1215-1250:1230-1265 1251-1267:1267-1283
P0DTC2/7jzu/B	-	0.95	1-677:1-677 682-687:678-683 688-1214:688-1214 1215-1250:1230-1265 1251-1267:1267-1283
P0DTC2/7k43/A	-	0.97	1-12:16-27 13-677:32-696 682-687:697-702 688-1229:707-1248
P0DTC2/7k45/B	-	0.95	1-677:1-677 682-687:678-683 688-1214:688-1214 1215-1250:1230-1265 1251-1267:1267-1283
P0DTC2/7k4n/A	-	0.95	1-677:1-677 682-687:678-683 688-1214:688-1214 1215-1250:1230-1265 1251-1267:1267-1283
P0DTC2/7k8m/E	-	1	333-517:3-187
P0DTC2/7k8s/A	-	0.99	1-1224:1-1224
P0DTC2/7k8t/A	-	0.99	1-1224:1-1224
P0DTC2/7k8u/A	-	0.99	1-1224:1-1224
P0DTC2/7k8v/A	-	0.99	1-1224:1-1224
P0DTC2/7k8w/A	-	0.99	1-1224:1-1224
P0DTC2/7k8x/A	-	0.99	1-1224:1-1224
P0DTC2/7k8y/B	-	0.99	1-1224:1-1224
P0DTC2/7k8z/A	-	0.99	1-1224:1-1224
P0DTC2/7k90/A	-	0.95	1-677:1-677 682-687:678-683 688-1214:688-1214 1215-1250:1230-1265 1251-1267:1267-1283
P0DTC2/7k9z/E	-	1	319-542:1-224
P0DTC2/7kdg/A	-	0.95	1-677:1-677 682-687:678-683 688-1214:688-1214 1215-1250:1230-1265 1251-1267:1267-1283
P0DTC2/7kdh/A	-	0.95	1-677:1-677 682-687:678-683 688-1214:688-1214 1215-1250:1230-1265 1251-1267:1267-1283
P0DTC2/7kdi/A	-	0.96	1-1214:1-1214 1215-1250:1230-1265 1251-1267:1267-1283
P0DTC2/7kdj/A	-	0.95	1-1214:1-1214 1215-1250:1230-1265 1251-1267:1267-1283
P0DTC2/7kdk/A	-	0.95	1-677:1-677 682-687:678-683 688-1214:688-1214 1215-1250:1230-1265 1251-1267:1267-1283
P0DTC2/7kdl/A	-	0.95	1-677:1-677 682-687:678-683 688-1214:688-1214 1215-1250:1230-1265 1251-1267:1267-1283
P0DTC2/7ke4/A	-	0.95	1-677:1-677 682-687:678-683 688-1214:688-1214 1215-1250:1230-1265 1251-1267:1267-1283
P0DTC2/7ke6/A	-	0.95	1-677:1-677 682-687:678-683 688-1214:688-1214 1215-1250:1230-1265 1251-1267:1267-1283
P0DTC2/7ke7/A	-	0.95	1-677:1-677 682-687:678-683 688-1214:688-1214 1215-1250:1230-1265 1251-1267:1267-1283
P0DTC2/7ke8/A	-	0.95	1-677:1-677 682-687:678-683 688-1214:688-1214 1215-1250:1230-1265 1251-1267:1267-1283
P0DTC2/7ke9/A	-	0.95	1-677:1-677 682-687:678-683 688-1214:688-1214 1215-1250:1230-1265 1251-1267:1267-1283
P0DTC2/7kea/A	-	0.95	1-677:1-677 682-687:678-683 688-1214:688-1214 1215-1250:1230-1265 1251-1267:1267-1283
P0DTC2/7keb/A	-	0.95	1-677:1-677 682-687:678-683 688-1214:688-1214 1215-1250:1230-1265 1251-1267:1267-1283
P0DTC2/7kec/A	-	0.95	1-677:1-677 682-687:678-683 688-1214:688-1214 1215-1250:1230-1265 1251-1267:1267-1283
P0DTC2/7kfv/A	-	0.98	315-541:2-228
P0DTC2/7kfw/A	-	0.98	315-541:2-228
P0DTC2/7kfx/A	-	0.98	315-541:2-228
P0DTC2/7kfy/A	-	0.98	315-541:2-228
P0DTC2/7kgj/A	-	1	335-527:3-195
P0DTC2/7kgk/A	-	1	335-526:3-194
P0DTC2/7kip/A	1.1e-210	0.31	511-523:596-608 524-565:613-654 567-598:655-686 601-601:687-687 605-624:688-707 626-627:708-709 629-632:710-713 635-636:714-715 654-666:716-728 667-677:733-743 682-684:744-746 689-694:747-752 701-702:753-754 703-707:756-760 710-809:761-860 810-833:865-888 834-891:890-947 896-939:948-991 940-1085:1006-1151 1086-1093:1153-1160 1094-1098:1162-1166 1099-1155:1168-1224 1156-1167:1228-1239 1171-1185:12…
P0DTC2/7kj2/A	-	0.99	14-677:1-664 682-687:665-670 688-1212:675-1199
P0DTC2/7kj3/A	-	0.99	14-677:1-664 682-687:665-670 688-1212:675-1199
P0DTC2/7kj4/A	-	0.99	14-677:1-664 682-687:665-670 688-1212:675-1199
P0DTC2/7kj5/A	-	0.99	14-677:1-664 682-687:665-670 688-1212:675-1199
P0DTC2/7kkk/A	-	0.95	1-677:1-677 682-687:678-683 688-1214:688-1214 1215-1250:1230-1265 1251-1267:1267-1283
P0DTC2/7kkl/A	-	0.95	1-677:1-677 682-687:678-683 688-1214:688-1214 1215-1250:1230-1265 1251-1267:1267-1283
P0DTC2/7kl9/A	-	0.99	1-677:1-677 682-687:678-683 688-1214:688-1214
P0DTC2/7klg/B	-	1	328-527:1-200
P0DTC2/7klh/B	-	1	328-527:1-200
P0DTC2/7klw/A	-	1	335-526:2-193
P0DTC2/7kmb/G	-	0.95	16-677:1-662 682-687:663-668 688-1214:673-1199 1215-1250:1215-1250 1251-1267:1252-1268
P0DTC2/7kmg/C	-	0.99	330-528:2-200
P0DTC2/7kmh/C	-	0.99	330-528:2-200
P0DTC2/7kmi/C	-	0.99	330-528:2-200
P0DTC2/7kmk/A	-	0.97	1-677:1-677 682-687:678-683 688-1243:688-1243
P0DTC2/7kml/A	-	0.97	1-677:1-677 682-687:678-683 688-1243:688-1243
P0DTC2/7kms/A	-	0.95	1-677:1-677 682-687:678-683 688-1214:688-1214 1215-1250:1230-1265 1251-1267:1267-1283
P0DTC2/7kmz/C	-	0.95	1-677:1-677 682-687:678-683 688-1214:688-1214 1215-1250:1230-1265 1251-1267:1267-1283
P0DTC2/7kn5/A	-	1	319-542:1-224
P0DTC2/7kn6/A	-	1	319-542:1-224
P0DTC2/7kn7/A	-	1	319-542:1-224
P0DTC2/7knb/C	-	0.95	1-677:1-677 682-687:678-683 688-1214:688-1214 1215-1250:1230-1265 1251-1267:1267-1283
P0DTC2/7kne/C	-	0.95	1-677:1-677 682-687:678-683 688-1214:688-1214 1215-1250:1230-1265 1251-1267:1267-1283
P0DTC2/7knh/C	-	0.95	1-677:1-677 682-687:678-683 688-1214:688-1214 1215-1250:1230-1265 1251-1267:1267-1283
P0DTC2/7kni/A	-	0.95	1-677:1-677 682-687:678-683 688-1214:688-1214 1215-1250:1230-1265 1251-1267:1267-1283
P0DTC2/7krq/A	-	1	1-1273:1-1273
P0DTC2/7krr/B	-	1	1-1273:1-1273
P0DTC2/7krs/A	-	1	1-1273:1-1273
P0DTC2/7ks9/A	-	0.95	1-677:1-677 682-687:678-683 688-1214:688-1214 1215-1250:1230-1265 1251-1267:1267-1283
P0DTC2/7ksg/A	-	0.95	1-677:1-677 682-687:678-683 688-1214:688-1214 1215-1250:1230-1265 1251-1267:1267-1283
P0DTC2/7kxj/A	-	0.97	1-677:1-677 682-687:678-683 688-1243:688-1243
P0DTC2/7kxk/A	-	0.97	1-677:1-677 682-687:678-683 688-1243:688-1243
P0DTC2/7kzb/C	-	0.99	335-529:3-197
P0DTC2/7l02/A	-	1	28-478:2-452 479-481:454-456 483-1147:457-1121
P0DTC2/7l06/A	-	1	28-478:2-452 479-481:454-456 483-1147:457-1121
P0DTC2/7l09/A	-	1	28-478:2-452 479-481:454-456 483-1147:457-1121
P0DTC2/7l0n/R	-	1	328-530:1-203
P0DTC2/7l2c/A	-	0.98	1-334:1-334 336-342:335-341
P0DTC2/7l2d/A	-	0.95	1-677:1-677 682-687:678-683 688-1214:688-1214 1215-1250:1230-1265 1251-1267:1267-1283
P0DTC2/7l2e/A	-	0.95	1-677:1-677 682-687:678-683 688-1214:688-1214 1215-1250:1230-1265 1251-1267:1267-1283
P0DTC2/7l2f/A	-	0.95	1-677:1-677 682-687:678-683 688-1214:688-1214 1215-1250:1230-1265 1251-1267:1267-1283
P0DTC2/7l3n/A	-	0.95	13-677:1-665 682-687:666-671 688-1214:676-1202 1215-1250:1218-1253 1251-1267:1255-1271
P0DTC2/7l5b/A	-	0.94	316-549:1-234
P0DTC2/7l7f/E	2.1e-51	0.9	315-535:5-225 548-556:226-234
P0DTC2/7l7k/B	-	1	1-1273:1-1273
P0DTC2/7laa/A	-	0.99	28-478:2-452 479-481:454-456 483-1147:457-1121
P0DTC2/7lab/A	-	1	28-478:2-452 479-481:454-456 483-1147:457-1121
P0DTC2/7lcn/C	-	1	28-478:2-452 479-481:454-456 483-1147:457-1121
P0DTC2/7ld1/A	-	0.99	28-1147:2-1121
P0DTC2/7ljr/A	-	0.95	1-677:1-677 682-687:678-683 688-1214:688-1214 1215-1250:1230-1265 1251-1267:1267-1283
P0DTC2/7lm8/A	-	1	319-542:1-224
P0DTC2/7lm9/A	1.6e-52	0.73	319-481:1-163 483-542:164-223
P0DTC2/7lo4/B	-	0.99	335-531:3-199
P0DTC2/7lop/Z	-	1	319-542:1-224
P0DTC2/7lqv/A	-	0.94	1-12:16-27 13-677:32-696 682-687:697-702 688-1214:707-1233 1215-1250:1249-1284 1251-1267:1286-1302
P0DTC2/7lqw/B	-	0.94	1-12:16-27 13-677:32-696 682-687:697-702 688-1214:707-1233 1215-1250:1249-1284 1251-1267:1286-1302
P0DTC2/7ls9/A	-	0.95	1-677:1-677 682-687:678-683 688-1214:688-1214 1215-1250:1230-1265 1251-1267:1267-1283
P0DTC2/7lss/A	-	0.95	1-677:1-677 682-687:678-683 688-1214:688-1214 1215-1250:1230-1265 1251-1267:1267-1283
P0DTC2/7lwi/A	-	0.95	1-72:1-72 75-677:73-675 682-687:676-681 688-1214:686-1212 1215-1250:1228-1263 1251-1267:1265-1281
P0DTC2/7lwj/A	-	0.95	1-72:1-72 75-677:73-675 682-687:676-681 688-1214:686-1212 1215-1250:1228-1263 1251-1267:1265-1281
P0DTC2/7lwk/A	-	0.95	1-72:1-72 75-677:73-675 682-687:676-681 688-1214:686-1212 1215-1250:1228-1263 1251-1267:1265-1281
P0DTC2/7lwl/A	-	0.95	1-72:1-72 75-677:73-675 682-687:676-681 688-1214:686-1212 1215-1250:1228-1263 1251-1267:1265-1281
P0DTC2/7lwm/A	-	0.95	1-72:1-72 75-677:73-675 682-687:676-681 688-1214:686-1212 1215-1250:1228-1263 1251-1267:1265-1281
P0DTC2/7lwn/A	-	0.95	1-72:1-72 75-677:73-675 682-687:676-681 688-1214:686-1212 1215-1250:1228-1263 1251-1267:1265-1281
P0DTC2/7lwo/A	-	0.95	1-72:1-72 75-677:73-675 682-687:676-681 688-1214:686-1212 1215-1250:1228-1263 1251-1267:1265-1281
P0DTC2/7lwp/A	-	0.95	1-72:1-72 75-677:73-675 682-687:676-681 688-1214:686-1212 1215-1250:1228-1263 1251-1267:1265-1281
P0DTC2/7lwq/A	-	0.95	1-72:1-72 75-677:73-675 682-687:676-681 688-1214:686-1212 1215-1250:1228-1263 1251-1267:1265-1281
P0DTC2/7lws/A	-	0.94	1-72:1-72 75-151:73-149 153-677:150-674 682-687:675-680 688-1214:685-1211 1215-1250:1227-1262 1251-1267:1264-1280
P0DTC2/7lwt/A	-	0.94	1-72:1-72 75-151:73-149 153-677:150-674 682-687:675-680 688-1214:685-1211 1215-1250:1227-1262 1251-1267:1264-1280
P0DTC2/7lwu/A	-	0.94	1-72:1-72 75-151:73-149 153-677:150-674 682-687:675-680 688-1214:685-1211 1215-1250:1227-1262 1251-1267:1264-1280
P0DTC2/7lwv/A	-	0.94	1-72:1-72 75-151:73-149 153-677:150-674 682-687:675-680 688-1214:685-1211 1215-1250:1227-1262 1251-1267:1264-1280
P0DTC2/7lww/A	-	0.95	1-677:1-677 682-687:678-683 688-1214:688-1214 1215-1250:1230-1265 1251-1267:1267-1283
P0DTC2/7lyk/A	-	0.94	1-677:1-677 682-687:678-683 688-1214:688-1214 1215-1250:1230-1265 1251-1267:1267-1283
P0DTC2/7lyl/A	-	0.94	1-677:1-677 682-687:678-683 688-1214:688-1214 1215-1250:1230-1265 1251-1267:1267-1283
P0DTC2/7lym/A	-	0.94	1-677:1-677 682-687:678-683 688-1214:688-1214 1215-1250:1230-1265 1251-1267:1267-1283
P0DTC2/7lyn/A	-	0.94	1-677:1-677 682-687:678-683 688-1214:688-1214 1215-1250:1230-1265 1251-1267:1267-1283
P0DTC2/7lyo/A	-	0.94	1-677:1-677 682-687:678-683 688-1214:688-1214 1215-1250:1230-1265 1251-1267:1267-1283
P0DTC2/7lyp/A	-	0.94	1-677:1-677 682-687:678-683 688-1214:688-1214 1215-1250:1230-1265 1251-1267:1267-1283
P0DTC2/7lyq/A	-	0.94	1-677:1-677 682-687:678-683 688-1214:688-1214 1215-1250:1230-1265 1251-1267:1267-1283
P0DTC2/7m0j/A	-	0.95	16-677:1-662 682-687:663-668 688-1214:673-1199 1215-1250:1215-1250 1251-1267:1252-1268
P0DTC2/7nd3/A	-	0.96	1-677:1-677 682-687:678-683 688-1214:688-1214 1215-1237:1230-1252 1238-1250:1254-1266
P0DTC2/7nd4/A	-	0.96	1-677:1-677 682-687:678-683 688-1214:688-1214 1215-1237:1230-1252 1238-1250:1254-1266
P0DTC2/7nd5/A	-	0.96	1-677:1-677 682-687:678-683 688-1214:688-1214 1215-1237:1230-1252 1238-1250:1254-1266
P0DTC2/7nd6/A	-	0.96	1-677:1-677 682-687:678-683 688-1214:688-1214 1215-1237:1230-1252 1238-1250:1254-1266
P0DTC2/7nd7/A	-	0.96	1-677:1-677 682-687:678-683 688-1214:688-1214 1215-1237:1230-1252 1238-1250:1254-1266
P0DTC2/7nd8/A	-	0.96	1-677:1-677 682-687:678-683 688-1214:688-1214 1215-1237:1230-1252 1238-1250:1254-1266
P0DTC2/7nd9/A	-	0.96	1-677:1-677 682-687:678-683 688-1214:688-1214 1215-1237:1230-1252 1238-1250:1254-1266
P0DTC2/7nda/A	-	0.96	1-677:1-677 682-687:678-683 688-1214:688-1214 1215-1237:1230-1252 1238-1250:1254-1266
P0DTC2/7ndb/A	-	0.96	1-677:1-677 682-687:678-683 688-1214:688-1214 1215-1237:1230-1252 1238-1250:1254-1266
P0DTC2/7ndc/A	-	0.96	1-677:1-677 682-687:678-683 688-1214:688-1214 1215-1237:1230-1252 1238-1250:1254-1266
P0DTC2/7ndd/A	-	0.96	1-677:1-677 682-687:678-683 688-1214:688-1214 1215-1237:1230-1252 1238-1250:1254-1266
P0DTC2/7neg/E	3.7e-46	0.98	332-527:14-209
P0DTC2/7neh/E	-	0.99	332-527:9-204
E
E

## Sheet: ORF3a
	E-value	Identity Score	Alignment (UniProt:PDB-SEQRES)
ORF3a
P0DTC3/6xdc/A	-	1	1-275:1-275
P0DTC3/7kjr/A	-	1	1-275:1-275

## Sheet: Envelope protein
	E-value	Identity Score	Alignment (UniProt:PDB-SEQRES)
Envelope protein
P0DTC4/2mm4/A	4e-29	0.91	8-65:1-58
P0DTC4/5x29/A	4.8e-36	0.85	1-65:17-81
P0DTC4/7k3g/A	-	1	8-38:1-31
P0DTC4/7m4r/C	-	1	58-75:1-18

## Sheet: Matrix glycoprotein
	E-value	Identity Score	Alignment
Matrix glycoprotein
No matching structures

## Sheet: ORF6
	E-value	Identity Score	Alignment
ORF6
No matching structures

## Sheet: ORF7a
	E-value	Identity Score	Alignment (UniProt:PDB-SEQRES)
ORF7a
P0DTC7/1xak/A	8.7e-43	0.88	14-95:1-82
P0DTC7/1yo4/A	6.7e-43	0.9	15-93:2-80 94-98:82-86
P0DTC7/6w37/A	-	1	16-82:1-67
P0DTC7/7ci3/A	4e-43	1	14-96:2-84

## Sheet: ORF8
	E-value	Identity Score	Alignment (UniProt:PDB-SEQRES)
ORF8
P0DTC8/7jx6/A	-	1	18-121:1-104
P0DTC8/7jtl/A	-	0.99	17-121:3-107

## Sheet: ORF7b
	E-value	Identity Score	Alignment
ORF7b
No matching structures

## Sheet: Nucleocapsid protein
	E-value	Identity Score	Alignment (UniProt:PDB-SEQRES)
Nucleocapsid protein (NTD):
	3.4e-56	0.84	35-138:13-116 139-142:118-121 144-180:122-158
P0DTC9/1ssk/A	4.1e-51	0.35	47-61:4-18 62-93:20-51 95-165:52-122 168-179:123-134
P0DTC9/2btl/A	3.5e-51	0.37	47-61:4-18 62-93:20-51 95-165:52-122 168-179:123-134
P0DTC9/2bxx/A	3.5e-51	0.37	47-61:4-18 62-93:20-51 95-165:52-122 168-179:123-134
P0DTC9/2c86/A	2.2e-52	0.36	40-61:2-23 62-93:25-56 95-165:57-127 168-179:128-139
P0DTC9/2gec/A	3.8e-52	0.89	48-138:13-103 139-142:105-108 144-173:109-138
P0DTC9/2ofz/A	3.8e-52	0.89	48-138:13-103 139-142:105-108 144-173:109-138
P0DTC9/2og3/A	2.1e-54	0.46	45-61:3-19 62-93:21-52 94-138:54-98 139-142:100-103 144-179:104-139
P0DTC9/3hd4/A	4e-54	0.46	45-61:3-19 62-93:21-52 94-138:54-98 139-142:100-103 144-176:104-136
P0DTC9/4j3k/A	4e-54	0.46	45-61:3-19 62-93:21-52 94-138:54-98 139-142:100-103 144-176:104-136
P0DTC9/4kxj/A	4e-54	0.46	45-61:3-19 62-93:21-52 94-138:54-98 139-142:100-103 144-176:104-136
P0DTC9/4li4/A	4e-54	0.46	45-61:3-19 62-93:21-52 94-138:54-98 139-142:100-103 144-176:104-136
P0DTC9/4lm7/A	6.1e-54	0.46	46-61:4-19 62-93:21-52 94-138:54-98 139-142:100-103 144-175:104-135
P0DTC9/4lm9/A	6.1e-54	0.46	46-61:4-19 62-93:21-52 94-138:54-98 139-142:100-103 144-175:104-135
P0DTC9/4lmc/A	4e-54	0.46	45-61:3-19 62-93:21-52 94-138:54-98 139-142:100-103 144-176:104-136
P0DTC9/4lmt/A	8.1e-61	0.52	7-30:2-25 35-99:26-90 101-142:91-132 144-175:133-164
P0DTC9/4ud1/A	1.7e-53	0.27	7-19:6-18 28-30:19-21 35-37:22-24 39-40:25-26 48-61:27-40 62-78:42-58 80-93:59-72 95-142:73-120 144-154:121-131 156-162:132-138 165-175:139-149
P0DTC9/5n4k/A	1.8e-54	0.58	41-99:11-69 101-142:70-111 144-176:112-144
P0DTC9/6kl2/A	1.8e-54	0.58	41-99:11-69 101-142:70-111 144-176:112-144
P0DTC9/6kl5/A	1.8e-54	0.58	41-99:11-69 101-142:70-111 144-176:112-144
P0DTC9/6kl6/A	2.6e-54	0.59	47-99:3-55 101-142:56-97 144-176:98-130
P0DTC9/6lnn/A	2.6e-54	0.59	47-99:3-55 101-142:56-97 144-176:98-130
P0DTC9/6lz6/A	2.6e-54	0.59	47-99:3-55 101-142:56-97 144-176:98-130
P0DTC9/6lz8/A	2.6e-54	0.59	40-138:2-100 139-142:102-105 144-174:106-136
P0DTC9/6m3m/A	-	0.97	47-138:2-93 139-142:95-98 144-173:99-128
P0DTC9/6vyo/A	-	0.97	48-138:3-93 139-142:95-98 144-173:99-128
P0DTC9/6wkp/A	-	0.96	42-138:2-98 139-142:100-103 144-180:104-140
P0DTC9/6yi3/A	-	0.96	42-138:2-98 139-142:100-103 144-180:104-140
P0DTC9/7acs/A	-	0.96	42-138:2-98 139-142:100-103 144-180:104-140
P0DTC9/7act/A	-	0.97	45-138:8-101 139-142:103-106 144-174:107-137
P0DTC9/7cdz/A	-	0.97	41-138:1-98 139-142:100-103 144-174:104-134
P0DTC9/7cr5/A	-	1	159-167:1-9
P0DTC9/7kgr/C	-	1	138-146:1-9
P0DTC9/7kgs/C	-	1	179-184:1-6
P0DTC9/7lv2/A
Nucleocapsid protein (CTD):
P0DTC9/2ca1/A	2.1e-41	0.27	250-281:3-34 283-358:35-110
P0DTC9/2cjr/A	2.4e-45	0.95	246-364:10-128
P0DTC9/2ge7/A	2e-40	0.29	260-281:3-24 283-364:25-106
P0DTC9/2ge8/A	1.5e-42	0.28	253-281:2-30 283-364:31-112
P0DTC9/2gib/A	9.9e-41	0.95	268-369:2-103
P0DTC9/2jw8/A	2.4e-45	0.95	246-364:10-128
P0DTC9/5epw/A	9.5e-42	0.31	249-281:15-47 285-349:48-112 354-362:113-121
P0DTC9/6g13/A	3.2e-45	0.55	247-326:3-82 327-364:89-126
P0DTC9/6wji/A	-	0.98	245-364:2-121
P0DTC9/6wzo/A	-	0.98	245-364:2-121
P0DTC9/6wzq/A	-	0.96	242-364:15-137
P0DTC9/6yun/A	-	0.94	239-364:10-135
P0DTC9/6zco/A	-	0.94	239-364:10-135
P0DTC9/7c22/A	-	0.98	246-364:2-120
P0DTC9/7ce0/A	-	0.99	254-364:6-116
P0DTC9/7de1/A	-	1	250-364:1-115
P0DTC9/7kgo/C	-	1	351-359:1-9
P0DTC9/7kgp/C	-	1	316-324:1-9
P0DTC9/7kgq/C	-	1	222-230:1-9
P0DTC9/7kgt/C	-	1	226-234:1-9
P0DTC9/7lux/A	-	1	217-222:1-6
P0DTC9/7luz/A	-	1	243-248:1-6

[truncated: 3 more sheets: ORF9b, ORF9c, ORF10]
