# Supplementary material for: SARS‐CoV‐2 structural coverage map reveals viral protein assembly, mimicry, and hijacking mechanisms
Source: Mol Syst Biol. 2021 Sep 14;17(9):e10079. doi: 10.15252/msb.202010079 (PMC8438690; doi:10.15252/msb.202010079)
Supplement: Supplementary file 5 — Dataset EV4 [file MSB-17-e10079-s012.xlsx]

## Sheet: Legend
Dataset EV4. All matching structures showing mimicry of human proteins

## Sheet: Mimicry of Human Proteins
	E-value	Identity Score	...thereby hijacking	Hijacking occurs in SARS-CoV-2?
NSP3 (macro) may mimic GDAP2
P0DTC1/4uml/A	1.3e-15	0.2
NSP3 (macro) may mimic MACROD1
P0DTC1/2x47/A	9.5e-17	0.27
P0DTC1/6lh4/A	9.5e-17	0.27
NSP3 (macro) may mimic MACROD2
P0DTC1/4iqy/A	4.9e-17	0.28
P0DTC1/6y4y/A	3.3e-14	0.28
P0DTC1/6y4z/A	3.3e-14	0.28
P0DTC1/6y73/A	3.3e-14	0.28
NSP3 (macro) may mimic MACROH2A1
P0DTC1/1zr3/A	4.1e-12	0.24
P0DTC1/1zr5/A	2e-13	0.19
P0DTC1/2fxk/A	4.1e-12	0.24
P0DTC1/3iid/A	4.1e-12	0.24
P0DTC1/3iif/A	4.1e-12	0.24
P0DTC1/5iit/A	9.8e-13	0.23
P0DTC1/5lnc/A	9.8e-13	0.23
NSP3 (macro) may mimic MACROH2A2
P0DTC1/2xd7/A	1.6e-12	0.18
P0DTC1/6fy5/A	1.6e-12	0.18
NSP3 (macro) may mimic PARP9
P0DTC1/5ail/A	7.9e-11	0.23
NSP3 (macro) may mimic PARP14
P0DTC1/3q6z/A	3.4e-12	0.29
P0DTC1/3q71/A	9.7e-11	0.19
P0DTC1/3vfq/A	1.6e-12	0.25
P0DTC1/4abk/A	7.8e-11	0.19
P0DTC1/4abl/A	7.8e-11	0.19
P0DTC1/4d86/A	1.6e-12	0.25
P0DTC1/5o2d/A	4.2e-11	0.2
P0DTC1/5qht/A	7.8e-11	0.19
P0DTC1/5qhu/A	7.8e-11	0.19
P0DTC1/5qhv/A	7.8e-11	0.19
P0DTC1/5qhw/A	7.8e-11	0.19
P0DTC1/5qhx/A	7.8e-11	0.19
P0DTC1/5qhy/A	7.8e-11	0.19
P0DTC1/5qhz/A	7.8e-11	0.19
P0DTC1/5qi0/A	7.8e-11	0.19
P0DTC1/5qi1/A	7.8e-11	0.19
P0DTC1/5qi2/A	7.8e-11	0.19
P0DTC1/5qi3/A	7.8e-11	0.19
P0DTC1/5qi4/A	7.8e-11	0.19
P0DTC1/5qi5/A	7.8e-11	0.19
P0DTC1/5qi6/A	7.8e-11	0.19
P0DTC1/5qi7/A	7.8e-11	0.19
P0DTC1/5qi8/A	7.8e-11	0.19
P0DTC1/5qi9/A	7.8e-11	0.19
P0DTC1/5qia/A	7.8e-11	0.19
NSP13 may mimic UPF1
P0DTD1/2gjk/A	1e-33	0.23
P0DTD1/2gk6/A	1e-33	0.23
P0DTD1/2gk7/A	1e-33	0.23
P0DTD1/2iyk/A	6e-16	0.24
P0DTD1/2wjv/A	7.1e-54	0.24	UPF2	Insufficient evidence
P0DTD1/2wjy/A	7.1e-54	0.24
P0DTD1/2xzo/A	1.9e-31	0.23
P0DTD1/2xzp/A	1.9e-31	0.23
P0DTD1/6ej5/A	2e-31	0.23
NSP13 may mimic IGHMBP2
P0DTD1/4b3f/X	4e-32	0.25	hRNA	Indirect evidence
P0DTD1/4b3g/A	6.9e-32	0.26
NSP13 may mimic AQR
P0DTD1/4pj3/A	1.4e-27	0.2
P0DTD1/5mqf/U	7.6e-28	0.2	spliceosome	Insufficient evidence
P0DTD1/5xjc/Q	7.6e-28	0.2	spliceosome	Insufficient evidence
P0DTD1/5yzg/Q	7.6e-28	0.2	spliceosome	Insufficient evidence
P0DTD1/5z56/Q	7.6e-28	0.2	spliceosome	Insufficient evidence
P0DTD1/5z57/Q	7.6e-28	0.2	spliceosome	Insufficient evidence
P0DTD1/6ff7/U	7.6e-28	0.2	spliceosome	Insufficient evidence
P0DTD1/6icz/Q	7.6e-28	0.2	spliceosome	Insufficient evidence
P0DTD1/6id0/Q	7.6e-28	0.2	spliceosome	Insufficient evidence
P0DTD1/6id1/Q	7.6e-28	0.2	spliceosome	Insufficient evidence
P0DTD1/6qdv/U	7.6e-28	0.2	spliceosome	Insufficient evidence
P0DTD1/7a5p/U	7.6e-28	0.2	spliceosome	Insufficient evidence
P0DTD1/7abi/U	7.6e-28	0.2	spliceosome	Insufficient evidence
NSP16 may mimic MRM2
P0DTD1/2nyu/A	2.1e-11	0.22		Indirect evidence
NSP16 may mimic CMTR1
P0DTD1/4n48/B	7.8e-12	0.14	hrna	Indirect evidence
P0DTD1/4n49/A	7.8e-12	0.14		Indirect evidence
P0DTD1/4n4a/A	7.8e-12	0.14		Indirect evidence
