# Supplementary material for: SARS‐CoV‐2 structural coverage map reveals viral protein assembly, mimicry, and hijacking mechanisms
Source: Mol Syst Biol. 2021 Sep 14;17(9):e10079. doi: 10.15252/msb.202010079 (PMC8438690; doi:10.15252/msb.202010079)
Supplement: Supplementary file 6 — Dataset EV5 [file MSB-17-e10079-s001.xlsx]

## Sheet: Legend
Dataset EV5. All matching structures showing hijacking of human proteins

## Sheet: Hijacking of Human Proteins
Viral Protein	E-value	Identity Score	Hijacks	Hijacking occurs in SARS-CoV-2?
NSP1			Ribosomal complexes
P0DTC1/6zlw/i	-	1	40S	Direct evidence
P0DTC1/6zm7/CF	-	1	80S	Direct evidence
P0DTC1/6zme/CF	-	1	80S	Direct evidence
P0DTC1/6zmi/i	-	1	80S	Direct evidence
P0DTC1/6zmo/i	-	1	80S	Direct evidence
P0DTC1/6zmt/i	-	1	40S	Direct evidence
P0DTC1/6zn5/i	-	1	40S	Direct evidence
P0DTC1/6zoj/j	-	1	40S	Direct evidence
P0DTC1/6zok/j	-	1	40S	Direct evidence
P0DTC1/6zon/J	-	1	43S	Direct evidence
P0DTC1/6zp4/J	-	1	43S	Direct evidence
P0DTC1/7jqb/F	-	1	40S	Direct evidence
P0DTC1/7jqc/F	-	1	40S	Direct evidence
P0DTC1/7k5i/1	-	1	40S	Direct evidence
NSP3 (SUD-N)			PAIP1
P0DTC1/6yxj/A	1.3e-21	0.69	Q9H074/6yxj/B	Indirect evidence
NSP3 (PL-Pro)			ISG15
P0DTC1/5tl6/B	2.9e-29	0.83	P05161/5tl6/A	Indirect evidence
P0DTC1/5w8t/A	3.1e-32	0.31	P05161/5w8t/B	Indirect evidence
P0DTC1/5w8u/A	3.1e-32	0.31	P05161/5w8u/B	Indirect evidence
P0DTC1/6bi8/A	1e-30	0.3	P05161/6bi8/C	Indirect evidence
P0DTC1/6xa9/A	-	1	P05161/6xa9/B	Direct evidence
NSP3 (PL-Pro)			UBA52
P0DTC1/4rf0/A	1.1e-31	0.31	P62987/4rf0/B	Indirect evidence
P0DTC1/4rf1/A	1.1e-31	0.31	P62987/4rf1/B	Indirect evidence
NSP3 (PL-Pro)			UBB
P0DTC1/4wur/A	6.2e-33	0.3	P0CG47/4wur/B	Indirect evidence
P0DTC1/5wfi/A	1.3e-30	0.31	P0CG47/5wfi/C	Indirect evidence
NSP3 (PL-Pro)			UBC
P0DTC1/4mm3/B	1.6e-30	0.83	P0CG48/4mm3/A	Indirect evidence
NSP3 (PL-Pro)			UBB bound to UBC
P0DTC1/5e6j/A	1.5e-30	0.82	P0CG47/5e6j/C	Indirect evidence
NSP16			STAT2
P0DTD1/6wcz/B	1.9e-16	0.13	P52630/6wcz/A	Insufficient evidence
Spike glycoprotein			ACE2
P0DTC2/2ajf/E	2.6e-43	0.73	Q9BYF1/2ajf/A	Indirect evidence
P0DTC2/3d0g/E	1.3e-42	0.73	Q9BYF1/3d0g/A	Indirect evidence
P0DTC2/3d0h/E	1.4e-42	0.73	Q9BYF1/3d0h/B	Indirect evidence
P0DTC2/3d0i/E	1.3e-42	0.73	Q9BYF1/3d0i/B	Indirect evidence
P0DTC2/3sci/E	2e-52	0.74	Q9BYF1/3sci/A	Indirect evidence
P0DTC2/3scj/E	2.5e-43	0.72	Q9BYF1/3scj/A	Indirect evidence
P0DTC2/3sck/E	1.1e-42	0.72	Q9BYF1/3sck/A	Indirect evidence
P0DTC2/3scl/E	1.1e-42	0.72	Q9BYF1/3scl/A	Indirect evidence
P0DTC2/6acg/A	<1E-323	0.76	Q9BYF1/6acg/D	Indirect evidence
P0DTC2/6acj/A	<1E-323	0.76	Q9BYF1/6acj/D	Indirect evidence
P0DTC2/6ack/A	<1E-323	0.76	Q9BYF1/6ack/D	Indirect evidence
P0DTC2/6cs2/A	4E-313	0.75	Q9BYF1/6cs2/D	Indirect evidence
P0DTC2/6lzg/B	-	1	Q9BYF1/6lzg/A	Direct evidence
P0DTC2/6m0j/E	-	1	Q9BYF1/6m0j/A	Direct evidence
P0DTC2/6vw1/E	3.1e-50	0.86	Q9BYF1/6vw1/A	Indirect evidence
P0DTC2/7a91/A	-	1	Q9BYF1/7a91/D	Direct evidence
P0DTC2/7a92/A	-	1	Q9BYF1/7a92/D	Direct evidence
P0DTC2/7a94/A	-	0.98	Q9BYF1/7a94/D	Direct evidence
P0DTC2/7a95/A	-	0.98	Q9BYF1/7a95/D	Direct evidence
P0DTC2/7a96/A	-	0.98	Q9BYF1/7a96/D	Direct evidence
P0DTC2/7a97/A	-	0.98	Q9BYF1/7a97/D	Direct evidence
P0DTC2/7a98/A	-	0.98	Q9BYF1/7a98/F	Direct evidence
P0DTC2/7bh9/E	-	0.95	Q9BYF1/7bh9/A	Direct evidence
P0DTC2/7ct5/A	-	1	Q9BYF1/7ct5/E	Direct evidence
P0DTC2/7df4/C	-	0.99	Q9BYF1/7df4/A	Direct evidence
P0DTC2/7dmu/B	-	0.98	Q9BYF1/7dmu/A	Direct evidence
P0DTC2/7dx5/A	-	1	Q9BYF1/7dx5/D	Direct evidence
P0DTC2/7dx6/A	-	1	Q9BYF1/7dx6/D	Direct evidence
P0DTC2/7dx7/A	-	1	Q9BYF1/7dx7/D	Direct evidence
P0DTC2/7dx8/A	-	1	Q9BYF1/7dx8/D	Direct evidence
P0DTC2/7dx9/A	-	1	Q9BYF1/7dx9/D	Direct evidence
P0DTC2/7kj2/A	-	0.99	Q9BYF1/7kj2/D	Direct evidence
P0DTC2/7kj3/A	-	0.99	Q9BYF1/7kj3/D	Direct evidence
P0DTC2/7kj4/A	-	0.99	Q9BYF1/7kj4/D	Direct evidence
P0DTC2/7kmb/G	-	0.95	Q9BYF1/7kmb/F	Direct evidence
P0DTC2/7kms/A	-	0.95	Q9BYF1/7kms/F	Direct evidence
P0DTC2/7kmz/C	-	0.95	Q9BYF1/7kmz/E	Direct evidence
P0DTC2/7knb/C	-	0.95	Q9BYF1/7knb/D	Direct evidence
P0DTC2/7kne/C	-	0.95	Q9BYF1/7kne/D	Direct evidence
P0DTC2/7knh/C	-	0.95	Q9BYF1/7knh/E	Direct evidence
P0DTC2/7kni/A	-	0.95	Q9BYF1/7kni/F	Direct evidence
P0DTC2/7l0n/R	-	1	Q9BYF1/7l0n/E	Direct evidence
P0DTC2/7l7f/E	2.1e-51	0.9	Q9BYF1/7l7f/B	Indirect evidence
P0DTC2/7lo4/B	-	0.99	Q9BYF1/7lo4/A	Direct evidence
Spike glycoprotein			ACE2 bound to SLC6A19
P0DTC2/6m17/E	-	1	Q695T7/6m17/A	Direct evidence
P0DTC2/7dwx/E	-	1		Direct evidence
Spike glycoprotein			DPP4
P0DTC2/4kr0/B	9.7e-47	0.2	P27487/4kr0/A	Insufficient evidence
P0DTC2/4qzv/B	5.6e-47	0.21	P27487/4qzv/A	Insufficient evidence
Spike glycoprotein			NRP1
P0DTC2/7jjc/E	-	1	O14786/7jjc/A	Direct evidence
Envelope protein			MPP5
P0DTC4/7m4r/C	-	1	Q8N3R9/7m4r/A	Direct evidence
ORF9b			TOMM70
P0DTD2/7kdt/B	-	1	O94826/7kdt/A	Direct evidence
