# Supplementary material for: SARS‐CoV‐2 structural coverage map reveals viral protein assembly, mimicry, and hijacking mechanisms
Source: Mol Syst Biol. 2021 Sep 14;17(9):e10079. doi: 10.15252/msb.202010079 (PMC8438690; doi:10.15252/msb.202010079)
Supplement: Supplementary file 7 — Dataset EV6 [file MSB-17-e10079-s007.xlsx]

## Sheet: Legend
Dataset EV6. All matching structures showing binding to other viral proteins, RNA, antibodies, HLA, or inhibitory peptides

## Sheet: Viral team 1
	E-value	Identity Score	Binds to...					Binding occurs in SARS-CoV-2?
NSP7			NSP8
P0DTC1/2ahm/A	2.8e-33	0.95	P0DTC1/2ahm/E					Indirect evidence
P0DTC1/3ub0/B	1.2e-34	0.4	P0DTC1/3ub0/A					Indirect evidence
P0DTC1/5f22/A	2.8e-33	0.95	P0DTC1/5f22/B					Indirect evidence
P0DTC1/6m5i/A	-	1	P0DTC1/6m5i/B					Direct evidence
P0DTC1/6wiq/A	-	0.97	P0DTC1/6wiq/B					Direct evidence
P0DTC1/6wqd/A	-	0.97	P0DTC1/6wqd/B					Direct evidence
P0DTC1/6wtc/A	-	0.97	P0DTC1/6wtc/B					Direct evidence
P0DTC1/6xip/A	-	0.97	P0DTC1/6xip/B					Direct evidence
P0DTC1/6yhu/A	-	1	P0DTC1/6yhu/B					Direct evidence
P0DTC1/7dcd/A	-	1	P0DTC1/7dcd/B					Direct evidence
P0DTC1/7jlt/A	-	0.99	P0DTC1/7jlt/A					Direct evidence
NSP7			NSP8	NSP12
P0DTC1/6m71/C	-	1	P0DTC1/6m71/D	P0DTD1/6m71/A				Direct evidence
P0DTC1/6nur/C	3.4e-32	0.99	P0DTC1/6nur/B	P0DTD1/6nur/A				Indirect evidence
P0DTC1/7btf/C	-	1	P0DTC1/7btf/B	P0DTD1/7btf/A				Direct evidence
P0DTC1/7bv1/C	-	0.98	P0DTC1/7bv1/B	P0DTD1/7bv1/A				Direct evidence
P0DTC1/7bw4/C	-	1	P0DTC1/7bw4/B	P0DTD1/7bw4/A				Direct evidence
P0DTC1/7d4f/C	-	0.99	P0DTC1/7d4f/B	P0DTD1/7d4f/A				Direct evidence
NSP7			NSP8	NSP12
P0DTC1/6xqb/C	-	0.98	P0DTC1/6xqb/B	P0DTD1/6xqb/A	RNA			Direct evidence
P0DTC1/6yyt/C	-	0.97	P0DTC1/6yyt/B	P0DTD1/6yyt/A	RNA			Direct evidence
P0DTC1/7b3b/C	-	0.97	P0DTC1/7aap/B	P0DTD1/7aap/A	RNA			Direct evidence
P0DTC1/7b3c/C	-	0.97	P0DTC1/7b3b/B	P0DTD1/7b3b/A	RNA			Direct evidence
P0DTC1/7b3d/C	-	0.97	P0DTC1/7b3c/B	P0DTD1/7b3c/A	RNA			Direct evidence
P0DTC1/7c2k/C	-	0.99	P0DTC1/7b3d/B	P0DTD1/7b3d/A	RNA			Direct evidence
P0DTC1/7bv2/C	-	0.98	P0DTC1/7bv2/B	P0DTD1/7bv2/A	RNA			Direct evidence
P0DTC1/7aap/C	-	1	P0DTC1/7bzf/B	P0DTD1/7bzf/A	RNA			Direct evidence
P0DTC1/7bzf/C	-	1	P0DTC1/7c2k/B	P0DTD1/7c2k/A	RNA			Direct evidence
P0DTC1/7ctt/C	-	1	P0DTC1/7ctt/B	P0DTD1/7ctt/A	RNA			Direct evidence
P0DTC1/7l1f/D	-	1	P0DTC1/7l1f/C	P0DTD1/7l1f/A	RNA			Direct evidence
NSP7			NSP8	NSP12	NSP13
P0DTC1/6xez/C	-	0.95	P0DTC1/6xez/B	P0DTD1/6xez/A	P0DTD1/6xez/E	RNA		Direct evidence
P0DTC1/7cxm/C	-	1	P0DTC1/7cxm/B	P0DTD1/7cxm/A	P0DTD1/7cxm/F	RNA		Direct evidence
P0DTC1/7cxn/C	-	1	P0DTC1/7cxn/B	P0DTD1/7cxn/A	P0DTD1/7cxn/F	RNA		Direct evidence
NSP7			NSP8	NSP9	NSP12	NSP13
P0DTC1/7cyq/C	-	1	P0DTC1/7cyq/B	P0DTC1/7cyq/G	P0DTD1/7cyq/A	P0DTD1/7cyq/F	RNA	Direct evidence
NSP8			NSP7
P0DTC1/2ahm/E	2e-77	0.96	P0DTC1/2ahm/A					Indirect evidence
P0DTC1/3ub0/A	3.9e-77	0.43	P0DTC1/3ub0/B					Indirect evidence
P0DTC1/5f22/B	5.7e-51	0.94	P0DTC1/5f22/A					Indirect evidence
P0DTC1/6m5i/B	-	1	P0DTC1/6m5i/A					Direct evidence
P0DTC1/6wiq/B	-	1	P0DTC1/6wiq/A					Direct evidence
P0DTC1/6wqd/B	-	1	P0DTC1/6wqd/A					Direct evidence
P0DTC1/6wtc/B	-	1	P0DTC1/6wtc/A					Direct evidence
P0DTC1/6xip/B	-	1	P0DTC1/6xip/A					Direct evidence
P0DTC1/6yhu/B	-	1	P0DTC1/6yhu/A					Direct evidence
P0DTC1/7dcd/B	-	1	P0DTC1/7dcd/A					Direct evidence
P0DTC1/7jlt/B	-	1	P0DTC1/7jlt/A					Direct evidence
NSP8			NSP12
P0DTC1/6nus/B	3.5e-76	0.97	P0DTD1/6nus/A					Indirect evidence
NSP8			NSP7	NSP12
P0DTC1/6m71/D	-	1	P0DTC1/6m71/C	P0DTD1/6m71/A				Direct evidence
P0DTC1/6nur/B	3.5e-76	0.97	P0DTC1/6nur/C	P0DTD1/6nur/A				Indirect evidence
P0DTC1/7btf/B	-	1	P0DTC1/7btf/C	P0DTD1/7btf/A				Direct evidence
P0DTC1/7bv1/B	-	0.99	P0DTC1/7bv1/C	P0DTD1/7bv1/A				Direct evidence
P0DTC1/7bw4/B	-	1	P0DTC1/7bw4/C	P0DTD1/7bw4/A				Direct evidence
P0DTC1/7d4f/B	-	1	P0DTC1/7d4f/C	P0DTD1/7d4f/A				Direct evidence
NSP8			NSP7	NSP12
P0DTC1/6xqb/B	-	0.96	P0DTC1/6xqb/C	P0DTD1/6xqb/A	RNA			Direct evidence
P0DTC1/6yyt/B	-	0.99	P0DTC1/6yyt/C	P0DTD1/6yyt/A	RNA			Direct evidence
P0DTC1/7aap/B	-	1	P0DTC1/7b3b/C	P0DTD1/7aap/A	RNA			Direct evidence
P0DTC1/7b3b/B	-	0.99	P0DTC1/7b3c/C	P0DTD1/7b3b/A	RNA			Direct evidence
P0DTC1/7b3c/B	-	0.99	P0DTC1/7b3d/C	P0DTD1/7b3c/A	RNA			Direct evidence
P0DTC1/7b3d/B	-	0.99	P0DTC1/7c2k/C	P0DTD1/7b3d/A	RNA			Direct evidence
P0DTC1/7bv2/B	-	0.99	P0DTC1/7bv2/C	P0DTD1/7bv2/A	RNA			Direct evidence
P0DTC1/7bzf/B	-	1	P0DTC1/7aap/C	P0DTD1/7bzf/A	RNA			Direct evidence
P0DTC1/7c2k/B	-	0.99	P0DTC1/7bzf/C	P0DTD1/7c2k/A	RNA			Direct evidence
P0DTC1/7ctt/B	-	1	P0DTC1/7ctt/C	P0DTD1/7ctt/A	RNA			Direct evidence
P0DTC1/7l1f/C	-	1	P0DTC1/7l1f/D	P0DTD1/7l1f/A	RNA			Direct evidence
NSP8			NSP7	NSP12	NSP13
P0DTC1/6xez/B	-	1	P0DTC1/6xez/C	P0DTD1/6xez/A	P0DTD1/6xez/E	RNA		Direct evidence
P0DTC1/7cxm/B	-	1	P0DTC1/7cxm/C	P0DTD1/7cxm/A	P0DTD1/7cxm/F	RNA		Direct evidence
P0DTC1/7cxn/B	-	1	P0DTC1/7cxn/C	P0DTD1/7cxn/A	P0DTD1/7cxn/F	RNA		Direct evidence
NSP8			NSP7	NSP9	NSP12	NSP13
P0DTC1/7cyq/B	-	1	P0DTC1/7cyq/C	P0DTC1/7cyq/G	P0DTD1/7cyq/A	P0DTD1/7cyq/F	RNA	Direct evidence
NSP12			NSP8
P0DTD1/6nus/A	1.6e-210	0.96	P0DTC1/6nus/B					Indirect evidence
NSP12			NSP7	NSP8
P0DTD1/6m71/A	-	1	P0DTC1/6m71/C	P0DTC1/6m71/D				Direct evidence
P0DTD1/6nur/A	1.6e-210	0.96	P0DTC1/6nur/C	P0DTC1/6nur/B				Indirect evidence
P0DTD1/7btf/A	-	1	P0DTC1/7btf/C	P0DTC1/7btf/B				Direct evidence
P0DTD1/7bv1/A	-	0.99	P0DTC1/7bv1/C	P0DTC1/7bv1/B				Direct evidence
P0DTD1/7bw4/A	-	1	P0DTC1/7bw4/C	P0DTC1/7bw4/B				Direct evidence
P0DTD1/7d4f/A	-	0.99	P0DTC1/7d4f/C	P0DTC1/7d4f/B				Direct evidence
NSP12			NSP7	NSP8
P0DTD1/6xqb/A	-	1	P0DTC1/6xqb/C	P0DTC1/6xqb/B	RNA			Direct evidence
P0DTD1/6yyt/A	-	1	P0DTC1/6yyt/C	P0DTC1/6yyt/B	RNA			Direct evidence
P0DTD1/7aap/A	-	1	P0DTC1/7b3b/C	P0DTC1/7aap/B	RNA			Direct evidence
P0DTD1/7b3b/A	-	1	P0DTC1/7b3c/C	P0DTC1/7b3b/B	RNA			Direct evidence
P0DTD1/7b3c/A	-	1	P0DTC1/7b3d/C	P0DTC1/7b3c/B	RNA			Direct evidence
P0DTD1/7b3d/A	-	1	P0DTC1/7c2k/C	P0DTC1/7b3d/B	RNA			Direct evidence
P0DTD1/7bv2/A	-	0.99	P0DTC1/7bv2/C	P0DTC1/7bv2/B	RNA			Direct evidence
P0DTD1/7bzf/A	-	1	P0DTC1/7aap/C	P0DTC1/7bzf/B	RNA			Direct evidence
P0DTD1/7c2k/A	-	1	P0DTC1/7bzf/C	P0DTC1/7c2k/B	RNA			Direct evidence
P0DTD1/7ctt/A	-	1	P0DTC1/7ctt/C	P0DTC1/7ctt/B	RNA			Direct evidence
P0DTD1/7l1f/A	-	1	P0DTC1/7l1f/D	P0DTC1/7l1f/C	RNA			Direct evidence
NSP12			NSP7	NSP8	NSP13
P0DTD1/6xez/A	-	1	P0DTC1/6xez/C	P0DTC1/6xez/B	P0DTD1/6xez/E	RNA		Direct evidence
P0DTD1/7cxm/A	-	1	P0DTC1/7cxm/C	P0DTC1/7cxm/B	P0DTD1/7cxm/F	RNA		Direct evidence
P0DTD1/7cxn/A	-	1	P0DTC1/7cxn/C	P0DTC1/7cxn/B	P0DTD1/7cxn/F	RNA		Direct evidence
NSP12			NSP7	NSP8	NSP9	NSP13
P0DTD1/7cyq/A	-	1	P0DTC1/7cyq/C	P0DTC1/7cyq/B	P0DTC1/7cyq/G	P0DTD1/7cyq/F	RNA	Direct evidence
NSP9			NSP7	NSP8	NSP12	NSP13
P0DTC1/7cyq/G	-	0.97	P0DTC1/7cyq/C	P0DTC1/7cyq/B	P0DTD1/7cyq/A	P0DTD1/7cyq/F	RNA	Direct evidence
NSP13			NSP7	NSP8	NSP12
P0DTD1/6xez/E	-	0.99	P0DTC1/6xez/C	P0DTC1/6xez/B	P0DTD1/6xez/A	RNA		Direct evidence
P0DTD1/7cxm/F	-	1	P0DTC1/7cxm/C	P0DTC1/7cxm/B	P0DTD1/7cxm/A	RNA		Direct evidence
P0DTD1/7cxn/F	-	1	P0DTC1/7cxn/C	P0DTC1/7cxn/B	P0DTD1/7cxn/A	RNA		Direct evidence
NSP13			NSP7	NSP8	NSP9	NSP12
P0DTD1/7cyq/F	-	1	P0DTC1/7cyq/C	P0DTC1/7cyq/B	P0DTC1/7cyq/G	P0DTD1/7cyq/A	RNA	Direct evidence

## Sheet: Viral team 2
Viral Protein	E-value	Identity Score	Binds to...		Binding occurs in SARS-CoV-2?
NSP10			NSP14
P0DTC1/5c8s/A	3.8e-68	0.95	P0DTD1/5c8s/B		Indirect evidence
P0DTC1/5c8t/A	3.8e-68	0.95	P0DTD1/5c8t/B		Indirect evidence
P0DTC1/5c8u/A	3.8e-68	0.95	P0DTD1/5c8u/B		Indirect evidence
P0DTC1/5nfy/M	6.2e-66	0.98	P0DTD1/5nfy/A		Indirect evidence
NSP10			NSP16
P0DTC1/2xyq/B	1.9e-62	0.98			Indirect evidence
P0DTC1/2xyr/B	1.9e-62	0.98			Indirect evidence
P0DTC1/2xyv/B	1.7e-62	0.98			Indirect evidence
P0DTC1/3r24/B	2.6e-68	0.95			Indirect evidence
P0DTC1/5yn5/B	2.6e-67	0.59			Indirect evidence
P0DTC1/5yn6/B	2.6e-67	0.59			Indirect evidence
P0DTC1/5yn8/B	2.6e-67	0.59			Indirect evidence
P0DTC1/5ynb/B	2.6e-67	0.59			Indirect evidence
P0DTC1/5ynf/B	2.6e-67	0.59			Indirect evidence
P0DTC1/5yni/B	2.6e-67	0.59			Indirect evidence
P0DTC1/5ynj/B	2.6e-67	0.59			Indirect evidence
P0DTC1/5ynm/B	2.6e-67	0.59			Indirect evidence
P0DTC1/5ynn/B	2.6e-67	0.59			Indirect evidence
P0DTC1/5yno/B	2.6e-67	0.59			Indirect evidence
P0DTC1/5ynp/B	2.6e-67	0.59			Indirect evidence
P0DTC1/5ynq/B	2.6e-67	0.59			Indirect evidence
P0DTC1/6w4h/B	-	0.99			Direct evidence
P0DTC1/6w61/B	-	0.99			Direct evidence
P0DTC1/6w75/B	-	0.99			Direct evidence
P0DTC1/6wjt/B	-	0.99			Direct evidence
P0DTC1/6wkq/B	-	0.99			Direct evidence
P0DTC1/6wks/BBB	-	1			Direct evidence
P0DTC1/6wq3/B	-	0.99			Direct evidence
P0DTC1/6wrz/B	-	0.99			Direct evidence
P0DTC1/6wvn/B	-	0.99			Direct evidence
P0DTC1/6xkm/B	-	0.99			Direct evidence
P0DTC1/6yz1/B	-	0.99			Direct evidence
P0DTC1/7bq7/B	-	0.99			Direct evidence
P0DTC1/7c2i/B	-	0.98			Direct evidence
P0DTC1/7c2j/B	-	0.98			Direct evidence
P0DTC1/7jhe/B	-	0.99			Direct evidence
P0DTC1/7jib/B	-	0.99			Direct evidence
P0DTC1/7jpe/B	-	0.99			Direct evidence
P0DTC1/7jyy/B	-	0.99			Direct evidence
P0DTC1/7jz0/B	-	0.99			Direct evidence
P0DTC1/7koa/B	-	0.99			Direct evidence
P0DTC1/7l6r/B	-	0.99			Direct evidence
P0DTC1/7l6t/B	-	0.99			Direct evidence
NSP10			NSP16
P0DTC1/7jyy/B	-	0.99	P0DTD1/7jyy/A	RNA	Direct evidence
P0DTC1/7jz0/B	-	0.99	P0DTD1/7jz0/A	RNA	Direct evidence
P0DTC1/7l6r/B	-	0.99	P0DTD1/7l6r/A	RNA	Direct evidence
P0DTC1/7l6t/B	-	0.99	P0DTD1/7l6t/A	RNA	Direct evidence
NSP14			NSP10
P0DTD1/5c8s/B	7.6e-142	0.95	P0DTC1/5c8s/A		Indirect evidence
P0DTD1/5c8t/B	5.4e-142	0.95	P0DTC1/5c8t/A		Indirect evidence
P0DTD1/5c8u/B	5.4e-142	0.95	P0DTC1/5c8u/A		Indirect evidence
P0DTD1/5nfy/A	1.8e-142	0.95	P0DTC1/5nfy/M		Indirect evidence
NSP16			NSP10
P0DTD1/2xyq/A	2e-66	0.93	P0DTC1/2xyq/B		Indirect evidence
P0DTD1/2xyr/A	1.7e-64	0.93	P0DTC1/2xyr/B		Indirect evidence
P0DTD1/2xyv/A	1.7e-64	0.93	P0DTC1/2xyv/B		Indirect evidence
P0DTD1/3r24/A	1.8e-60	0.9	P0DTC1/3r24/B		Indirect evidence
P0DTD1/5yn5/A	7.6e-70	0.66	P0DTC1/5yn5/B		Indirect evidence
P0DTD1/5yn6/A	7.6e-70	0.66	P0DTC1/5yn6/B		Indirect evidence
P0DTD1/5yn8/A	7.6e-70	0.66	P0DTC1/5yn8/B		Indirect evidence
P0DTD1/5ynb/A	7.6e-70	0.66	P0DTC1/5ynb/B		Indirect evidence
P0DTD1/5ynf/A	7.6e-70	0.66	P0DTC1/5ynf/B		Indirect evidence
P0DTD1/5yni/A	7.6e-70	0.66	P0DTC1/5yni/B		Indirect evidence
P0DTD1/5ynj/A	7.6e-70	0.66	P0DTC1/5ynj/B		Indirect evidence
P0DTD1/5ynm/A	7.6e-70	0.66	P0DTC1/5ynm/B		Indirect evidence
P0DTD1/5ynn/A	7.6e-70	0.66	P0DTC1/5ynn/B		Indirect evidence
P0DTD1/5yno/A	7.6e-70	0.66	P0DTC1/5yno/B		Indirect evidence
P0DTD1/5ynp/A	7.6e-70	0.66	P0DTC1/5ynp/B		Indirect evidence
P0DTD1/5ynq/A	7.6e-70	0.66	P0DTC1/5ynq/B		Indirect evidence
P0DTD1/6w4h/A	-	0.99	P0DTC1/6w4h/B		Direct evidence
P0DTD1/6w61/A	-	1	P0DTC1/6w61/B		Direct evidence
P0DTD1/6w75/A	-	0.99	P0DTC1/6w75/B		Direct evidence
P0DTD1/6wjt/A	-	0.99	P0DTC1/6wjt/B		Direct evidence
P0DTD1/6wkq/A	-	0.99	P0DTC1/6wkq/B		Direct evidence
P0DTD1/6wks/AAA	-	1	P0DTC1/6wks/BBB		Direct evidence
P0DTD1/6wq3/A	-	0.99	P0DTC1/6wq3/B		Direct evidence
P0DTD1/6wrz/A	-	0.99	P0DTC1/6wrz/B		Direct evidence
P0DTD1/6wvn/A	-	0.99	P0DTC1/6wvn/B		Direct evidence
P0DTD1/6xkm/A	-	0.99	P0DTC1/6xkm/B		Direct evidence
P0DTD1/6yz1/A	-	1	P0DTC1/6yz1/B		Direct evidence
P0DTD1/7bq7/A	-	1	P0DTC1/7bq7/B		Direct evidence
P0DTD1/7c2i/A	-	1	P0DTC1/7c2i/B		Direct evidence
P0DTD1/7c2j/A	-	1	P0DTC1/7c2j/B		Direct evidence
P0DTD1/7jhe/A	-	0.99	P0DTC1/7jhe/B		Direct evidence
P0DTD1/7jib/A	-	0.99	P0DTC1/7jib/B		Direct evidence
P0DTD1/7jpe/A	-	0.99	P0DTC1/7jpe/B		Direct evidence
P0DTD1/7jyy/A	-	1	P0DTC1/7jyy/B		Direct evidence
P0DTD1/7jz0/A	-	1	P0DTC1/7jz0/B		Direct evidence
P0DTD1/7koa/A	-	0.99	P0DTC1/7koa/B		Direct evidence
P0DTD1/7l6r/A	-	1	P0DTC1/7l6r/B		Direct evidence
P0DTD1/7l6t/A	-	1	P0DTC1/7l6t/B		Direct evidence
NSP16			NSP10
P0DTD1/7jyy/A	-	1	P0DTC1/7jyy/B	RNA	Direct evidence
P0DTD1/7jz0/A	-	1	P0DTC1/7jz0/B	RNA	Direct evidence
P0DTD1/7l6r/A	-	1	P0DTC1/7l6r/B	RNA	Direct evidence
P0DTD1/7l6t/A	-	1	P0DTC1/7l6t/B	RNA	Direct evidence

## Sheet: RNA
Viral Protein	E-value	Identity Score	Binds to...	Binding occurs in SARS-CoV-2?
NSP12
P0DTD1/1wne/A	3.1e-14	0.14	RNA	Indirect evidence
P0DTD1/2e9r/X	3.1e-14	0.14	RNA	Indirect evidence
P0DTD1/2e9t/A	3.1e-14	0.14	RNA	Indirect evidence
P0DTD1/2e9z/A	3.1e-14	0.14	RNA	Indirect evidence
P0DTD1/2ec0/A	3.1e-14	0.14	RNA	Indirect evidence
P0DTD1/3bsn/A	2.4e-13	0.12	RNA	Indirect evidence
P0DTD1/3bso/A	2.4e-13	0.12	RNA	Indirect evidence
P0DTD1/3h5x/A	2.4e-13	0.12	RNA	Indirect evidence
P0DTD1/3h5y/A	2.4e-13	0.12	RNA	Indirect evidence
P0DTD1/3klv/A	2.6e-14	0.15	RNA	Indirect evidence
P0DTD1/3kmq/A	2.7e-14	0.15	RNA	Indirect evidence
P0DTD1/3kms/A	2.7e-14	0.15	RNA	Indirect evidence
P0DTD1/3kna/A	1e-14	0.15	RNA	Indirect evidence
P0DTD1/3koa/A	1e-14	0.15	RNA	Indirect evidence
P0DTD1/3nl0/A	4.9e-14	0.15	RNA	Indirect evidence
P0DTD1/3nma/A	5.7e-14	0.14	RNA	Indirect evidence
P0DTD1/3ol6/A	1.7e-12	0.16	RNA	Indirect evidence
P0DTD1/3ol7/A	1.7e-12	0.16	RNA	Indirect evidence
P0DTD1/3ol8/A	1.7e-12	0.16	RNA	Indirect evidence
P0DTD1/3ol9/A	1.7e-12	0.16	RNA	Indirect evidence
P0DTD1/3ola/A	1.7e-12	0.16	RNA	Indirect evidence
P0DTD1/3olb/A	1.7e-12	0.16	RNA	Indirect evidence
P0DTD1/4iqx/A	3e-13	0.15	RNA	Indirect evidence
P0DTD1/4k4s/A	1.7e-12	0.16	RNA	Indirect evidence
P0DTD1/4k4t/A	1.7e-12	0.16	RNA	Indirect evidence
P0DTD1/4k4u/A	2.5e-12	0.17	RNA	Indirect evidence
P0DTD1/4k4v/A	2.5e-12	0.17	RNA	Indirect evidence
P0DTD1/4k4w/A	1.4e-12	0.16	RNA	Indirect evidence
P0DTD1/4k4x/A	2.1e-12	0.16	RNA	Indirect evidence
P0DTD1/4k4y/A	2.1e-12	0.16	RNA	Indirect evidence
P0DTD1/4k4z/A	2.1e-12	0.16	RNA	Indirect evidence
P0DTD1/4k50/A	4.6e-13	0.17	RNA	Indirect evidence
P0DTD1/4lq3/A	1.4e-13	0.12	RNA	Indirect evidence
P0DTD1/4qpx/A	2.4e-13	0.12	RNA	Indirect evidence
P0DTD1/4wzm/A	1.2e-14	0.14	RNA	Indirect evidence
P0DTD1/4wzq/A	2e-14	0.14	RNA	Indirect evidence
P0DTD1/4x2b/A	2.7e-14	0.14	RNA	Indirect evidence
P0DTD1/5f8g/A	1.6e-12	0.17	RNA	Indirect evidence
P0DTD1/5f8h/A	1.6e-12	0.17	RNA	Indirect evidence
P0DTD1/5f8i/A	1.6e-12	0.17	RNA	Indirect evidence
P0DTD1/5f8j/A	1.6e-12	0.17	RNA	Indirect evidence
P0DTD1/5f8l/A	1.6e-12	0.17	RNA	Indirect evidence
P0DTD1/5f8m/A	1.6e-12	0.17	RNA	Indirect evidence
P0DTD1/5f8n/A	1.6e-12	0.17	RNA	Indirect evidence
P0DTD1/5jxs/A	2.6e-14	0.15	RNA	Indirect evidence
P0DTD1/5tsn/A	2.4e-13	0.12	RNA	Indirect evidence
P0DTD1/5y6z/A	4.8e-13	0.16	RNA	Indirect evidence
P0DTD1/6gvy/A	2.4e-14	0.15	RNA	Indirect evidence
P0DTD1/6kwq/A	6.2e-13	0.17	RNA	Indirect evidence
P0DTD1/6kwr/A	6.2e-13	0.17	RNA	Indirect evidence
P0DTD1/6lse/A	8.6e-13	0.17	RNA	Indirect evidence
P0DTD1/6lsf/A	8.6e-13	0.17	RNA	Indirect evidence
P0DTD1/6lsg/A	1.8e-12	0.17	RNA	Indirect evidence
P0DTD1/6lsh/A	1.8e-12	0.17	RNA	Indirect evidence
P0DTD1/6xez/A	-	1	RNA + NSP7 + NSP8 + NSP13	Direct evidence
P0DTD1/6xqb/A	-	1	RNA + NSP7 + NSP8	Direct evidence
P0DTD1/6yyt/A	-	1	RNA + NSP7 + NSP8	Direct evidence
P0DTD1/7aap/A	-	1	RNA + NSP7 + NSP8	Direct evidence
P0DTD1/7b3b/A	-	1	RNA + NSP7 + NSP8	Direct evidence
P0DTD1/7b3c/A	-	1	RNA + NSP7 + NSP8	Direct evidence
P0DTD1/7b3d/A	-	1	RNA + NSP7 + NSP8	Direct evidence
P0DTD1/7bv2/A	-	0.99	RNA + NSP7 + NSP8	Direct evidence
P0DTD1/7bzf/A	-	1	RNA + NSP7 + NSP8	Direct evidence
P0DTD1/7c2k/A	-	1	RNA + NSP7 + NSP8	Direct evidence
P0DTD1/7ctt/A	-	1	RNA + NSP7 + NSP8	Direct evidence
P0DTD1/7cxm/A	-	1	RNA + NSP7 + NSP8 + NSP13	Direct evidence
P0DTD1/7cxn/A	-	1	RNA + NSP7 + NSP8 + NSP13	Direct evidence
P0DTD1/7cyq/A	-	1	RNA + NSP7 + NSP8 + NSP9+ NSP13	Direct evidence
P0DTD1/7l1f/A	-	1	RNA + NSP7 + NSP8	Direct evidence
NSP13
P0DTD1/3upu/A	2.3e-13	0.18	RNA only	Indirect evidence
P0DTD1/4n0o/A	2.4e-19	0.21	RNA only	Indirect evidence
P0DTD1/6jim/A	1.8e-17	0.19	RNA only	Indirect evidence
NSP15
P0DTD1/6x1b/A	-	0.97	RNA only	Direct evidence
NSP16
P0DTD1/5dto/A	1.5e-16	0.16	RNA only	Insufficient evidence
P0DTD1/7jyy/A	-	1	RNA + NSP10	Direct evidence
P0DTD1/7jz0/A	-	1	RNA + NSP10	Direct evidence
P0DTD1/7l6r/A	-	1	RNA + NSP10	Direct evidence
P0DTD1/7l6t/A	-	1	RNA + NSP10	Direct evidence

## Sheet: Antibodies
Viral Protein	E-value	Identity Score	Binds to Antibodies	Binding occurs in SARS-CoV-2?
Spike Glycoprotein
P0DTC2/2dd8/S	5.8e-47	0.75	P0DTC2/2dd8/H	Indirect evidence
P0DTC2/2dd8/S	5.8e-47	0.75	P0DTC2/2dd8/L	Indirect evidence
P0DTC2/2ghw/A	1e-46	0.73	P0DTC2/2ghw/B	Indirect evidence
P0DTC2/3bgf/S	4.3e-45	0.74	P0DTC2/3bgf/H	Indirect evidence
P0DTC2/3bgf/S	4.3e-45	0.74	P0DTC2/3bgf/L	Indirect evidence
P0DTC2/4xak/A	1.1e-46	0.2	P0DTC2/4xak/H	Indirect evidence
P0DTC2/4xak/A	1.1e-46	0.2	P0DTC2/4xak/L	Indirect evidence
P0DTC2/4zpt/R	1.7e-40	0.2	P0DTC2/4zpt/A	Indirect evidence
P0DTC2/4zpt/R	1.7e-40	0.2	P0DTC2/4zpt/B	Indirect evidence
P0DTC2/4zpv/S	1.7e-40	0.2	P0DTC2/4zpv/H	Indirect evidence
P0DTC2/4zpv/S	1.7e-40	0.2	P0DTC2/4zpv/L	Indirect evidence
P0DTC2/4zs6/A	5.5e-44	0.2	P0DTC2/4zs6/H	Indirect evidence
P0DTC2/4zs6/A	5.5e-44	0.2	P0DTC2/4zs6/L	Indirect evidence
P0DTC2/5do2/A	9.7e-47	0.2	P0DTC2/5do2/H	Indirect evidence
P0DTC2/5do2/A	9.7e-47	0.2	P0DTC2/5do2/L	Indirect evidence
P0DTC2/5gmq/A	2e-44	0.2	P0DTC2/5gmq/B	Indirect evidence
P0DTC2/5gmq/A	2e-44	0.2	P0DTC2/5gmq/C	Indirect evidence
P0DTC2/5w9h/A	8.2e-284	0.3	P0DTC2/5w9h/B	Indirect evidence
P0DTC2/5w9h/A	8.2e-284	0.3	P0DTC2/5w9h/C	Indirect evidence
P0DTC2/5w9i/A	8.2e-284	0.3	P0DTC2/5w9i/C	Indirect evidence
P0DTC2/5w9i/A	8.2e-284	0.3	P0DTC2/5w9i/D	Indirect evidence
P0DTC2/5w9j/D	8.2e-284	0.3	P0DTC2/5w9j/E	Indirect evidence
P0DTC2/5w9j/D	8.2e-284	0.3	P0DTC2/5w9j/F	Indirect evidence
P0DTC2/5w9k/A	8.2e-284	0.3	P0DTC2/5w9k/B	Indirect evidence
P0DTC2/5w9k/A	8.2e-284	0.3	P0DTC2/5w9k/C	Indirect evidence
P0DTC2/5w9l/A	8.2e-284	0.3	P0DTC2/5w9l/E	Indirect evidence
P0DTC2/5w9l/A	8.2e-284	0.3	P0DTC2/5w9l/F	Indirect evidence
P0DTC2/5w9m/A	8.2e-284	0.3	P0DTC2/5w9m/B	Indirect evidence
P0DTC2/5w9m/A	8.2e-284	0.3	P0DTC2/5w9m/C	Indirect evidence
P0DTC2/5w9n/A	8.2e-284	0.3	P0DTC2/5w9n/B	Indirect evidence
P0DTC2/5w9n/A	8.2e-284	0.3	P0DTC2/5w9n/C	Indirect evidence
P0DTC2/5w9o/A	8.2e-284	0.3	P0DTC2/5w9o/B	Indirect evidence
P0DTC2/5w9o/A	8.2e-284	0.3	P0DTC2/5w9o/C	Indirect evidence
P0DTC2/5w9p/J	8.2e-284	0.3	P0DTC2/5w9p/F	Indirect evidence
P0DTC2/5w9p/J	8.2e-284	0.3	P0DTC2/5w9p/G	Indirect evidence
P0DTC2/5yy5/A	2.1e-40	0.2	P0DTC2/5yy5/C	Indirect evidence
P0DTC2/5yy5/A	2.1e-40	0.2	P0DTC2/5yy5/H	Indirect evidence
P0DTC2/5yy5/A	2.1e-40	0.2	P0DTC2/5yy5/D	Indirect evidence
P0DTC2/5yy5/A	2.1e-40	0.2	P0DTC2/5yy5/L	Indirect evidence
P0DTC2/5zxv/A	1.6e-40	0.2	P0DTC2/5zxv/H	Indirect evidence
P0DTC2/5zxv/A	1.6e-40	0.2	P0DTC2/5zxv/L	Indirect evidence
P0DTC2/6c6y/R	1.7e-40	0.2	P0DTC2/6c6y/A	Indirect evidence
P0DTC2/6c6y/R	1.7e-40	0.2	P0DTC2/6c6y/B	Indirect evidence
P0DTC2/6c6z/A	6.1e-44	0.2	P0DTC2/6c6z/C	Indirect evidence
P0DTC2/6c6z/A	6.1e-44	0.2	P0DTC2/6c6z/D	Indirect evidence
P0DTC2/6j11/A	2.9e-53	0.2	P0DTC2/6j11/H	Indirect evidence
P0DTC2/6j11/A	2.9e-53	0.2	P0DTC2/6j11/L	Indirect evidence
P0DTC2/6nb3/A	5E-309	0.3	P0DTC2/6nb3/H	Indirect evidence
P0DTC2/6nb3/A	5E-309	0.3	P0DTC2/6nb3/L	Indirect evidence
P0DTC2/6nb4/A	5E-309	0.3	P0DTC2/6nb4/H	Indirect evidence
P0DTC2/6nb4/A	5E-309	0.3	P0DTC2/6nb4/L	Indirect evidence
P0DTC2/6nb6/A	<1E-323	0.76	P0DTC2/6nb6/H	Indirect evidence
P0DTC2/6nb6/A	<1E-323	0.76	P0DTC2/6nb6/L	Indirect evidence
P0DTC2/6nb7/A	<1E-323	0.76	P0DTC2/6nb7/D	Indirect evidence
P0DTC2/6nb7/A	<1E-323	0.76	P0DTC2/6nb7/E	Indirect evidence
P0DTC2/6pxh/A	2.1e-54	0.2	P0DTC2/6pxh/C	Indirect evidence
P0DTC2/6pxh/A	2.1e-54	0.2	P0DTC2/6pxh/D	Indirect evidence
P0DTC2/6pz8/A	6.3e-164	0.44	P0DTC2/6pz8/H	Indirect evidence
P0DTC2/6pz8/A	6.3e-164	0.44	P0DTC2/6pz8/H	Indirect evidence
P0DTC2/6pz8/A	6.3e-164	0.44	P0DTC2/6pz8/L	Indirect evidence
P0DTC2/6pz8/A	6.3e-164	0.44	P0DTC2/6pz8/L	Indirect evidence
P0DTC2/6w41/C	-	1	P0DTC2/6w41/H	Direct evidence
P0DTC2/6w41/C	-	1	P0DTC2/6w41/L	Direct evidence
P0DTC2/6waq/D	4.9e-44	0.71	P0DTC2/6waq/A	Indirect evidence
P0DTC2/6war/A	6.1e-44	0.2	P0DTC2/6war/B	Indirect evidence
P0DTC2/6wps/A	-	0.97	P0DTC2/6wps/H	Direct evidence
P0DTC2/6wps/A	-	0.97	P0DTC2/6wps/L	Direct evidence
P0DTC2/6wpt/A	-	0.97	P0DTC2/6wpt/H	Direct evidence
P0DTC2/6wpt/A	-	0.97	P0DTC2/6wpt/L	Direct evidence
P0DTC2/6xc2/A	-	1	P0DTC2/6xc2/H	Direct evidence
P0DTC2/6xc2/A	-	1	P0DTC2/6xc2/L	Direct evidence
P0DTC2/6xc3/C	-	1	P0DTC2/6xc3/B	Direct evidence
P0DTC2/6xc3/C	-	1	P0DTC2/6xc3/A	Direct evidence
P0DTC2/6xc3/C	-	1	P0DTC2/6xc3/H	Direct evidence
P0DTC2/6xc3/C	-	1	P0DTC2/6xc3/L	Direct evidence
P0DTC2/6xc4/A	-	1	P0DTC2/6xc4/H	Direct evidence
P0DTC2/6xc4/A	-	1	P0DTC2/6xc4/L	Direct evidence
P0DTC2/6xc7/A	-	1	P0DTC2/6xc7/C	Direct evidence
P0DTC2/6xc7/A	-	1	P0DTC2/6xc7/D	Direct evidence
P0DTC2/6xc7/A	-	1	P0DTC2/6xc7/H	Direct evidence
P0DTC2/6xc7/A	-	1	P0DTC2/6xc7/L	Direct evidence
P0DTC2/6xcm/A	-	0.99	P0DTC2/6xcm/H	Direct evidence
P0DTC2/6xcm/A	-	0.99	P0DTC2/6xcm/L	Direct evidence
P0DTC2/6xcn/A	-	0.99	P0DTC2/6xcn/B	Direct evidence
P0DTC2/6xcn/A	-	0.99	P0DTC2/6xcn/D	Direct evidence
P0DTC2/6xdg/E	-	0.94	P0DTC2/6xdg/B	Direct evidence
P0DTC2/6xdg/E	-	0.94	P0DTC2/6xdg/D	Direct evidence
P0DTC2/6xdg/E	-	0.94	P0DTC2/6xdg/C	Direct evidence
P0DTC2/6xdg/E	-	0.94	P0DTC2/6xdg/A	Direct evidence
P0DTC2/6xe1/E	-	1	P0DTC2/6xe1/H	Direct evidence
P0DTC2/6xe1/E	-	1	P0DTC2/6xe1/L	Direct evidence
P0DTC2/6xey/A	-	0.95	P0DTC2/6xey/F	Direct evidence
P0DTC2/6xey/A	-	0.95	P0DTC2/6xey/G	Direct evidence
P0DTC2/6xkp/A	-	1	P0DTC2/6xkp/H	Direct evidence
P0DTC2/6xkp/A	-	1	P0DTC2/6xkp/L	Direct evidence
P0DTC2/6xkq/A	-	1	P0DTC2/6xkq/H	Direct evidence
P0DTC2/6xkq/A	-	1	P0DTC2/6xkq/L	Direct evidence
P0DTC2/6yla/E	-	0.99	P0DTC2/6yla/H	Direct evidence
P0DTC2/6yla/E	-	0.99	P0DTC2/6yla/L	Direct evidence
P0DTC2/6ym0/E	-	0.99	P0DTC2/6ym0/H	Direct evidence
P0DTC2/6ym0/E	-	0.99	P0DTC2/6ym0/L	Direct evidence
P0DTC2/6yor/E	-	1	P0DTC2/6yor/H	Direct evidence
P0DTC2/6yor/E	-	1	P0DTC2/6yor/L	Direct evidence
P0DTC2/6yz5/E	-	1	P0DTC2/6yz5/F	Direct evidence
P0DTC2/6yz7/AAA	-	1	P0DTC2/6yz7/BBB	Direct evidence
P0DTC2/6yz7/AAA	-	1	P0DTC2/6yz7/CCC	Direct evidence
P0DTC2/6yz7/AAA	-	1	P0DTC2/6yz7/DDD	Direct evidence
P0DTC2/6z2m/A	-	1	P0DTC2/6z2m/B	Direct evidence
P0DTC2/6z2m/A	-	1	P0DTC2/6z2m/C	Direct evidence
P0DTC2/6z2m/A	-	1	P0DTC2/6z2m/F	Direct evidence
P0DTC2/6z43/A	-	0.96	P0DTC2/6z43/X	Direct evidence
P0DTC2/6zbp/EEE	-	1	P0DTC2/6zbp/FFF	Direct evidence
P0DTC2/6zcz/E	-	0.99	P0DTC2/6zcz/H	Direct evidence
P0DTC2/6zcz/E	-	0.99	P0DTC2/6zcz/L	Direct evidence
P0DTC2/6zcz/E	-	0.99	P0DTC2/6zcz/F	Direct evidence
P0DTC2/6zdg/E	-	1	P0DTC2/6zdg/H	Direct evidence
P0DTC2/6zdg/E	-	1	P0DTC2/6zdg/L	Direct evidence
P0DTC2/6zdh/A	-	0.96	P0DTC2/6zdh/H	Direct evidence
P0DTC2/6zdh/A	-	0.96	P0DTC2/6zdh/L	Direct evidence
P0DTC2/6zer/E	-	1	P0DTC2/6zer/H	Direct evidence
P0DTC2/6zer/E	-	1	P0DTC2/6zer/L	Direct evidence
P0DTC2/6zfo/E	-	1	P0DTC2/6zfo/H	Direct evidence
P0DTC2/6zfo/E	-	1	P0DTC2/6zfo/L	Direct evidence
P0DTC2/6zh9/EEE	-	1	P0DTC2/6zh9/HHH	Direct evidence
P0DTC2/6zh9/EEE	-	1	P0DTC2/6zh9/LLL	Direct evidence
P0DTC2/6zh9/EEE	-	1	P0DTC2/6zh9/FFF	Direct evidence
P0DTC2/6zhd/A	<1E-323	0.96	P0DTC2/6zhd/D	Indirect evidence
P0DTC2/6zlr/EEE	-	1	P0DTC2/6zlr/HHH	Direct evidence
P0DTC2/6zlr/EEE	-	1	P0DTC2/6zlr/LLL	Direct evidence
P0DTC2/6zxn/A	-	0.95	P0DTC2/6zxn/D	Direct evidence
P0DTC2/7a25/A	-	0.99	P0DTC2/7a25/D	Direct evidence
P0DTC2/7a29/A	-	0.95	P0DTC2/7a29/D	Direct evidence
P0DTC2/7a5r/A	-	0.98	P0DTC2/7a5r/H	Direct evidence
P0DTC2/7a5r/A	-	0.98	P0DTC2/7a5r/L	Direct evidence
P0DTC2/7a5s/A	-	0.98	P0DTC2/7a5s/H	Direct evidence
P0DTC2/7a5s/A	-	0.98	P0DTC2/7a5s/L	Direct evidence
P0DTC2/7b17/A	-	1	P0DTC2/7b17/B	Direct evidence
P0DTC2/7b3o/E	1.8e-45	0.98	P0DTC2/7b3o/H	Indirect evidence
P0DTC2/7b3o/E	1.8e-45	0.98	P0DTC2/7b3o/L	Indirect evidence
P0DTC2/7beh/E	-	0.99	P0DTC2/7beh/H	Direct evidence
P0DTC2/7beh/E	-	0.99	P0DTC2/7beh/L	Direct evidence
P0DTC2/7bei/E	-	0.99	P0DTC2/7bei/H	Direct evidence
P0DTC2/7bei/E	-	0.99	P0DTC2/7bei/L	Direct evidence
P0DTC2/7bej/E	-	0.99	P0DTC2/7bej/H	Direct evidence
P0DTC2/7bej/E	-	0.99	P0DTC2/7bej/L	Direct evidence
P0DTC2/7bek/E	-	0.99	P0DTC2/7bek/H	Direct evidence
P0DTC2/7bek/E	-	0.99	P0DTC2/7bek/L	Direct evidence
P0DTC2/7bel/R	-	0.99	P0DTC2/7bel/A	Direct evidence
P0DTC2/7bel/R	-	0.99	P0DTC2/7bel/B	Direct evidence
P0DTC2/7bel/R	-	0.99	P0DTC2/7bel/H	Direct evidence
P0DTC2/7bel/R	-	0.99	P0DTC2/7bel/L	Direct evidence
P0DTC2/7bem/E	-	0.99	P0DTC2/7bem/H	Direct evidence
P0DTC2/7bem/E	-	0.99	P0DTC2/7bem/L	Direct evidence
P0DTC2/7ben/E	-	0.99	P0DTC2/7ben/H	Direct evidence
P0DTC2/7ben/E	-	0.99	P0DTC2/7ben/L	Direct evidence
P0DTC2/7ben/E	-	0.99	P0DTC2/7ben/A	Direct evidence
P0DTC2/7ben/E	-	0.99	P0DTC2/7ben/B	Direct evidence
P0DTC2/7beo/R	-	0.99	P0DTC2/7beo/H	Direct evidence
P0DTC2/7beo/R	-	0.99	P0DTC2/7beo/L	Direct evidence
P0DTC2/7beo/R	-	0.99	P0DTC2/7beo/A	Direct evidence
P0DTC2/7beo/R	-	0.99	P0DTC2/7beo/B	Direct evidence
P0DTC2/7bep/E	-	0.99	P0DTC2/7bep/A	Direct evidence
P0DTC2/7bep/E	-	0.99	P0DTC2/7bep/B	Direct evidence
P0DTC2/7bep/E	-	0.99	P0DTC2/7bep/H	Direct evidence
P0DTC2/7bep/E	-	0.99	P0DTC2/7bep/L	Direct evidence
P0DTC2/7bwj/E	-	1	P0DTC2/7bwj/H	Direct evidence
P0DTC2/7bwj/E	-	1	P0DTC2/7bwj/L	Direct evidence
P0DTC2/7byr/A	-	0.99	P0DTC2/7byr/H	Direct evidence
P0DTC2/7byr/A	-	0.99	P0DTC2/7byr/L	Direct evidence
P0DTC2/7bz5/A	-	1	P0DTC2/7bz5/H	Direct evidence
P0DTC2/7bz5/A	-	1	P0DTC2/7bz5/L	Direct evidence
P0DTC2/7c01/A	-	1	P0DTC2/7c01/H	Direct evidence
P0DTC2/7c01/A	-	1	P0DTC2/7c01/L	Direct evidence
P0DTC2/7c2l/A	-	1	P0DTC2/7c2l/H	Direct evidence
P0DTC2/7c2l/A	-	1	P0DTC2/7c2l/L	Direct evidence
P0DTC2/7c8v/B	-	0.96	P0DTC2/7c8v/A	Direct evidence
P0DTC2/7c8w/B	-	0.96	P0DTC2/7c8w/A	Direct evidence
P0DTC2/7cac/A	-	0.99	P0DTC2/7cac/E	Direct evidence
P0DTC2/7cac/A	-	0.99	P0DTC2/7cac/D	Direct evidence
P0DTC2/7cah/A	-	1	P0DTC2/7cah/E	Direct evidence
P0DTC2/7cah/A	-	1	P0DTC2/7cah/D	Direct evidence
P0DTC2/7cai/A	-	0.99	P0DTC2/7cai/E	Direct evidence
P0DTC2/7cai/A	-	0.99	P0DTC2/7cai/D	Direct evidence
P0DTC2/7cak/A	-	0.99	P0DTC2/7cak/E	Direct evidence
P0DTC2/7cak/A	-	0.99	P0DTC2/7cak/D	Direct evidence
P0DTC2/7can/B	-	0.96	P0DTC2/7can/A	Direct evidence
P0DTC2/7cdi/E	-	1	P0DTC2/7cdi/H	Direct evidence
P0DTC2/7cdi/E	-	1	P0DTC2/7cdi/L	Direct evidence
P0DTC2/7cdj/E	-	1	P0DTC2/7cdj/H	Direct evidence
P0DTC2/7cdj/E	-	1	P0DTC2/7cdj/L	Direct evidence
P0DTC2/7ch4/R	-	1	P0DTC2/7ch4/H	Direct evidence
P0DTC2/7ch4/R	-	1	P0DTC2/7ch4/L	Direct evidence
P0DTC2/7ch5/R	-	1	P0DTC2/7ch5/H	Direct evidence
P0DTC2/7ch5/R	-	1	P0DTC2/7ch5/L	Direct evidence
P0DTC2/7chb/R	-	1	P0DTC2/7chb/H	Direct evidence
P0DTC2/7chb/R	-	1	P0DTC2/7chb/L	Direct evidence
P0DTC2/7chc/R	-	1	P0DTC2/7chc/A	Direct evidence
P0DTC2/7chc/R	-	1	P0DTC2/7chc/B	Direct evidence
P0DTC2/7chc/R	-	1	P0DTC2/7chc/H	Direct evidence
P0DTC2/7chc/R	-	1	P0DTC2/7chc/L	Direct evidence
P0DTC2/7che/R	-	1	P0DTC2/7che/H	Direct evidence
P0DTC2/7che/R	-	1	P0DTC2/7che/L	Direct evidence
P0DTC2/7che/R	-	1	P0DTC2/7che/A	Direct evidence
P0DTC2/7che/R	-	1	P0DTC2/7che/B	Direct evidence
P0DTC2/7chf/R	-	1	P0DTC2/7chf/A	Direct evidence
P0DTC2/7chf/R	-	1	P0DTC2/7chf/B	Direct evidence
P0DTC2/7chf/R	-	1	P0DTC2/7chf/H	Direct evidence
P0DTC2/7chf/R	-	1	P0DTC2/7chf/L	Direct evidence
P0DTC2/7chh/A	-	0.99	P0DTC2/7chh/D	Direct evidence
P0DTC2/7chh/A	-	0.99	P0DTC2/7chh/E	Direct evidence
P0DTC2/7cjf/C	-	1	P0DTC2/7cjf/A	Direct evidence
P0DTC2/7cjf/C	-	1	P0DTC2/7cjf/B	Direct evidence
P0DTC2/7cm4/A	-	1	P0DTC2/7cm4/H	Direct evidence
P0DTC2/7cm4/A	-	1	P0DTC2/7cm4/L	Direct evidence
P0DTC2/7cwl/A	-	1	P0DTC2/7cwl/G	Direct evidence
P0DTC2/7cwl/A	-	1	P0DTC2/7cwl/L	Direct evidence
P0DTC2/7cwm/A	-	1	P0DTC2/7cwm/G	Direct evidence
P0DTC2/7cwm/A	-	1	P0DTC2/7cwm/L	Direct evidence
P0DTC2/7cwn/A	-	1	P0DTC2/7cwn/E	Direct evidence
P0DTC2/7cwn/A	-	1	P0DTC2/7cwn/K	Direct evidence
P0DTC2/7cwn/A	-	1	P0DTC2/7cwn/D	Direct evidence
P0DTC2/7cwn/A	-	1	P0DTC2/7cwn/I	Direct evidence
P0DTC2/7cwo/A	-	1	P0DTC2/7cwo/H	Direct evidence
P0DTC2/7cwo/A	-	1	P0DTC2/7cwo/L	Direct evidence
P0DTC2/7cws/O	-	1	P0DTC2/7cws/L	Direct evidence
P0DTC2/7cws/O	-	1	P0DTC2/7cws/E	Direct evidence
P0DTC2/7cws/O	-	1	P0DTC2/7cws/C	Direct evidence
P0DTC2/7cws/O	-	1	P0DTC2/7cws/D	Direct evidence
P0DTC2/7cwu/B	-	1	P0DTC2/7cwu/P	Direct evidence
P0DTC2/7cwu/B	-	1	P0DTC2/7cwu/H	Direct evidence
P0DTC2/7cwu/B	-	1	P0DTC2/7cwu/I	Direct evidence
P0DTC2/7cwu/B	-	1	P0DTC2/7cwu/L	Direct evidence
P0DTC2/7czp/A	-	1	P0DTC2/7czp/L	Direct evidence
P0DTC2/7czp/A	-	1	P0DTC2/7czp/H	Direct evidence
P0DTC2/7czq/A	-	1	P0DTC2/7czq/H	Direct evidence
P0DTC2/7czq/A	-	1	P0DTC2/7czq/K	Direct evidence
P0DTC2/7czr/A	-	1	P0DTC2/7czr/H	Direct evidence
P0DTC2/7czr/A	-	1	P0DTC2/7czr/K	Direct evidence
P0DTC2/7czs/A	-	1	P0DTC2/7czs/H	Direct evidence
P0DTC2/7czs/A	-	1	P0DTC2/7czs/K	Direct evidence
P0DTC2/7czt/A	-	1	P0DTC2/7czt/L	Direct evidence
P0DTC2/7czt/A	-	1	P0DTC2/7czt/H	Direct evidence
P0DTC2/7czu/A	-	1	P0DTC2/7czu/J	Direct evidence
P0DTC2/7czu/A	-	1	P0DTC2/7czu/N	Direct evidence
P0DTC2/7czv/A	-	1	P0DTC2/7czv/H	Direct evidence
P0DTC2/7czv/A	-	1	P0DTC2/7czv/K	Direct evidence
P0DTC2/7czw/A	-	1	P0DTC2/7czw/L	Direct evidence
P0DTC2/7czw/A	-	1	P0DTC2/7czw/H	Direct evidence
P0DTC2/7czx/A	-	1	P0DTC2/7czx/K	Direct evidence
P0DTC2/7czx/A	-	1	P0DTC2/7czx/H	Direct evidence
P0DTC2/7czy/A	-	1	P0DTC2/7czy/H	Direct evidence
P0DTC2/7czz/A	-	1	P0DTC2/7czz/H	Direct evidence
P0DTC2/7d00/A	-	1	P0DTC2/7d00/H	Direct evidence
P0DTC2/7d00/A	-	1	P0DTC2/7d00/K	Direct evidence
P0DTC2/7d03/A	-	1	P0DTC2/7d03/L	Direct evidence
P0DTC2/7d03/A	-	1	P0DTC2/7d03/H	Direct evidence
P0DTC2/7d0b/A	-	1	P0DTC2/7d0b/H	Direct evidence
P0DTC2/7d0b/A	-	1	P0DTC2/7d0b/L	Direct evidence
P0DTC2/7d0c/A	-	1	P0DTC2/7d0c/H	Direct evidence
P0DTC2/7d0c/A	-	1	P0DTC2/7d0c/L	Direct evidence
P0DTC2/7d0d/A	-	1	P0DTC2/7d0d/H	Direct evidence
P0DTC2/7d0d/A	-	1	P0DTC2/7d0d/L	Direct evidence
P0DTC2/7d2z/B	-	0.96	P0DTC2/7d2z/A	Direct evidence
P0DTC2/7d30/B	-	0.96	P0DTC2/7d30/A	Direct evidence
P0DTC2/7dcc/E	-	0.99	P0DTC2/7dcc/A	Direct evidence
P0DTC2/7dcc/E	-	0.99	P0DTC2/7dcc/F	Direct evidence
P0DTC2/7dcx/D	-	0.99	P0DTC2/7dcx/A	Direct evidence
P0DTC2/7dcx/D	-	0.99	P0DTC2/7dcx/F	Direct evidence
P0DTC2/7dd2/C	-	0.99	P0DTC2/7dd2/E	Direct evidence
P0DTC2/7dd2/C	-	0.99	P0DTC2/7dd2/H	Direct evidence
P0DTC2/7dd8/C	-	0.99	P0DTC2/7dd8/A	Direct evidence
P0DTC2/7dd8/C	-	0.99	P0DTC2/7dd8/B	Direct evidence
P0DTC2/7deo/B	-	0.98	P0DTC2/7deo/A	Direct evidence
P0DTC2/7det/A	-	0.98	P0DTC2/7det/B	Direct evidence
P0DTC2/7deu/A	-	0.98	P0DTC2/7deu/B	Direct evidence
P0DTC2/7dk4/A	-	0.99	P0DTC2/7dk4/a	Direct evidence
P0DTC2/7dk4/A	-	0.99	P0DTC2/7dk4/b	Direct evidence
P0DTC2/7dk5/A	-	0.99	P0DTC2/7dk5/a	Direct evidence
P0DTC2/7dk5/A	-	0.99	P0DTC2/7dk5/b	Direct evidence
P0DTC2/7dk6/A	-	0.99	P0DTC2/7dk6/a	Direct evidence
P0DTC2/7dk6/A	-	0.99	P0DTC2/7dk6/b	Direct evidence
P0DTC2/7dk7/A	-	0.99	P0DTC2/7dk7/e	Direct evidence
P0DTC2/7dk7/A	-	0.99	P0DTC2/7dk7/f	Direct evidence
P0DTC2/7dpm/C	-	1	P0DTC2/7dpm/A	Direct evidence
P0DTC2/7dpm/C	-	1	P0DTC2/7dpm/B	Direct evidence
P0DTC2/7eam/A	-	1	P0DTC2/7eam/H	Direct evidence
P0DTC2/7eam/A	-	1	P0DTC2/7eam/L	Direct evidence
P0DTC2/7ean/A	-	1	P0DTC2/7ean/H	Direct evidence
P0DTC2/7ean/A	-	1	P0DTC2/7ean/L	Direct evidence
P0DTC2/7jmo/A	-	1	P0DTC2/7jmo/H	Direct evidence
P0DTC2/7jmo/A	-	1	P0DTC2/7jmo/L	Direct evidence
P0DTC2/7jmp/A	-	1	P0DTC2/7jmp/H	Direct evidence
P0DTC2/7jmp/A	-	1	P0DTC2/7jmp/L	Direct evidence
P0DTC2/7jmw/A	-	1	P0DTC2/7jmw/H	Direct evidence
P0DTC2/7jmw/A	-	1	P0DTC2/7jmw/L	Direct evidence
P0DTC2/7jn5/F	1.6e-52	0.73	P0DTC2/7jn5/H	Indirect evidence
P0DTC2/7jn5/F	1.6e-52	0.73	P0DTC2/7jn5/L	Indirect evidence
P0DTC2/7jv2/A	-	0.97	P0DTC2/7jv2/H	Direct evidence
P0DTC2/7jv2/A	-	0.97	P0DTC2/7jv2/L	Direct evidence
P0DTC2/7jv4/A	-	0.97	P0DTC2/7jv4/H	Direct evidence
P0DTC2/7jv4/A	-	0.97	P0DTC2/7jv4/L	Direct evidence
P0DTC2/7jv6/A	-	0.97	P0DTC2/7jv6/H	Direct evidence
P0DTC2/7jv6/A	-	0.97	P0DTC2/7jv6/L	Direct evidence
P0DTC2/7jva/A	-	0.97	P0DTC2/7jva/H	Direct evidence
P0DTC2/7jva/A	-	0.97	P0DTC2/7jva/L	Direct evidence
P0DTC2/7jvb/A	-	1	P0DTC2/7jvb/C	Direct evidence
P0DTC2/7jvc/A	-	0.97	P0DTC2/7jvc/H	Direct evidence
P0DTC2/7jvc/A	-	0.97	P0DTC2/7jvc/L	Direct evidence
P0DTC2/7jw0/A	-	0.97	P0DTC2/7jw0/H	Direct evidence
P0DTC2/7jw0/A	-	0.97	P0DTC2/7jw0/L	Direct evidence
P0DTC2/7jwb/A	-	0.99	P0DTC2/7jwb/D	Direct evidence
P0DTC2/7jx3/R	-	1	P0DTC2/7jx3/C	Direct evidence
P0DTC2/7jx3/R	-	1	P0DTC2/7jx3/H	Direct evidence
P0DTC2/7jx3/R	-	1	P0DTC2/7jx3/A	Direct evidence
P0DTC2/7jx3/R	-	1	P0DTC2/7jx3/D	Direct evidence
P0DTC2/7jx3/R	-	1	P0DTC2/7jx3/L	Direct evidence
P0DTC2/7jx3/R	-	1	P0DTC2/7jx3/B	Direct evidence
P0DTC2/7k43/A	-	0.97	P0DTC2/7k43/H	Direct evidence
P0DTC2/7k43/A	-	0.97	P0DTC2/7k43/L	Direct evidence
P0DTC2/7k45/B	-	0.95	P0DTC2/7k45/H	Direct evidence
P0DTC2/7k45/B	-	0.95	P0DTC2/7k45/L	Direct evidence
P0DTC2/7k4n/A	-	0.95	P0DTC2/7k4n/H	Direct evidence
P0DTC2/7k4n/A	-	0.95	P0DTC2/7k4n/L	Direct evidence
P0DTC2/7k8m/E	-	1	P0DTC2/7k8m/A	Direct evidence
P0DTC2/7k8m/E	-	1	P0DTC2/7k8m/B	Direct evidence
P0DTC2/7k8s/A	-	0.99	P0DTC2/7k8s/H	Direct evidence
P0DTC2/7k8s/A	-	0.99	P0DTC2/7k8s/L	Direct evidence
P0DTC2/7k8t/A	-	0.99	P0DTC2/7k8t/H	Direct evidence
P0DTC2/7k8t/A	-	0.99	P0DTC2/7k8t/L	Direct evidence
P0DTC2/7k8u/A	-	0.99	P0DTC2/7k8u/H	Direct evidence
P0DTC2/7k8u/A	-	0.99	P0DTC2/7k8u/L	Direct evidence
P0DTC2/7k8v/A	-	0.99	P0DTC2/7k8v/H	Direct evidence
P0DTC2/7k8v/A	-	0.99	P0DTC2/7k8v/L	Direct evidence
P0DTC2/7k8w/A	-	0.99	P0DTC2/7k8w/H	Direct evidence
P0DTC2/7k8w/A	-	0.99	P0DTC2/7k8w/L	Direct evidence
P0DTC2/7k8x/A	-	0.99	P0DTC2/7k8x/D	Direct evidence
P0DTC2/7k8x/A	-	0.99	P0DTC2/7k8x/F	Direct evidence
P0DTC2/7k8y/B	-	0.99	P0DTC2/7k8y/G	Direct evidence
P0DTC2/7k8y/B	-	0.99	P0DTC2/7k8y/I	Direct evidence
P0DTC2/7k8z/A	-	0.99	P0DTC2/7k8z/H	Direct evidence
P0DTC2/7k8z/A	-	0.99	P0DTC2/7k8z/L	Direct evidence
P0DTC2/7k90/A	-	0.95	P0DTC2/7k90/H	Direct evidence
P0DTC2/7k90/A	-	0.95	P0DTC2/7k90/L	Direct evidence
P0DTC2/7k9z/E	-	1	P0DTC2/7k9z/B	Direct evidence
P0DTC2/7k9z/E	-	1	P0DTC2/7k9z/A	Direct evidence
P0DTC2/7k9z/E	-	1	P0DTC2/7k9z/H	Direct evidence
P0DTC2/7k9z/E	-	1	P0DTC2/7k9z/L	Direct evidence
P0DTC2/7kfv/A	-	0.98	P0DTC2/7kfv/C	Direct evidence
P0DTC2/7kfv/A	-	0.98	P0DTC2/7kfv/D	Direct evidence
P0DTC2/7kfw/A	-	0.98	P0DTC2/7kfw/C	Direct evidence
P0DTC2/7kfw/A	-	0.98	P0DTC2/7kfw/D	Direct evidence
P0DTC2/7kfx/A	-	0.98	P0DTC2/7kfx/H	Direct evidence
P0DTC2/7kfx/A	-	0.98	P0DTC2/7kfx/L	Direct evidence
P0DTC2/7kfy/A	-	0.98	P0DTC2/7kfy/H	Direct evidence
P0DTC2/7kfy/A	-	0.98	P0DTC2/7kfy/L	Direct evidence
P0DTC2/7kgj/A	-	1	P0DTC2/7kgj/B	Direct evidence
P0DTC2/7kgk/A	-	1	P0DTC2/7kgk/B	Direct evidence
P0DTC2/7kkk/A	-	0.95	P0DTC2/7kkk/B	Direct evidence
P0DTC2/7kkl/A	-	0.95	P0DTC2/7kkl/B	Direct evidence
P0DTC2/7klg/B	-	1	P0DTC2/7klg/H	Direct evidence
P0DTC2/7klg/B	-	1	P0DTC2/7klg/L	Direct evidence
P0DTC2/7klh/B	-	1	P0DTC2/7klh/H	Direct evidence
P0DTC2/7klh/B	-	1	P0DTC2/7klh/L	Direct evidence
P0DTC2/7klw/A	-	1	P0DTC2/7klw/B	Direct evidence
P0DTC2/7klw/A	-	1	P0DTC2/7klw/C	Direct evidence
P0DTC2/7kmg/C	-	0.99	P0DTC2/7kmg/A	Direct evidence
P0DTC2/7kmg/C	-	0.99	P0DTC2/7kmg/B	Direct evidence
P0DTC2/7kmh/C	-	0.99	P0DTC2/7kmh/A	Direct evidence
P0DTC2/7kmh/C	-	0.99	P0DTC2/7kmh/B	Direct evidence
P0DTC2/7kmi/C	-	0.99	P0DTC2/7kmi/A	Direct evidence
P0DTC2/7kmi/C	-	0.99	P0DTC2/7kmi/B	Direct evidence
P0DTC2/7kmk/A	-	0.97	P0DTC2/7kmk/H	Direct evidence
P0DTC2/7kmk/A	-	0.97	P0DTC2/7kmk/L	Direct evidence
P0DTC2/7kml/A	-	0.97	P0DTC2/7kml/H	Direct evidence
P0DTC2/7kml/A	-	0.97	P0DTC2/7kml/L	Direct evidence
P0DTC2/7kn5/A	-	1	P0DTC2/7kn5/C	Direct evidence
P0DTC2/7kn5/A	-	1	P0DTC2/7kn5/E	Direct evidence
P0DTC2/7kn6/A	-	1	P0DTC2/7kn6/H	Direct evidence
P0DTC2/7kn6/A	-	1	P0DTC2/7kn6/L	Direct evidence
P0DTC2/7kn6/A	-	1	P0DTC2/7kn6/C	Direct evidence
P0DTC2/7kn7/A	-	1	P0DTC2/7kn7/H	Direct evidence
P0DTC2/7kn7/A	-	1	P0DTC2/7kn7/L	Direct evidence
P0DTC2/7kn7/A	-	1	P0DTC2/7kn7/B	Direct evidence
P0DTC2/7ks9/A	-	0.95	P0DTC2/7ks9/H	Direct evidence
P0DTC2/7ks9/A	-	0.95	P0DTC2/7ks9/L	Direct evidence
P0DTC2/7ksg/A	-	0.95	P0DTC2/7ksg/D	Direct evidence
P0DTC2/7kxj/A	-	0.97	P0DTC2/7kxj/H	Direct evidence
P0DTC2/7kxj/A	-	0.97	P0DTC2/7kxj/L	Direct evidence
P0DTC2/7kxk/A	-	0.97	P0DTC2/7kxk/H	Direct evidence
P0DTC2/7kxk/A	-	0.97	P0DTC2/7kxk/L	Direct evidence
P0DTC2/7kzb/C	-	0.99	P0DTC2/7kzb/H	Direct evidence
P0DTC2/7kzb/C	-	0.99	P0DTC2/7kzb/A	Direct evidence
P0DTC2/7kzb/C	-	0.99	P0DTC2/7kzb/L	Direct evidence
P0DTC2/7kzb/C	-	0.99	P0DTC2/7kzb/B	Direct evidence
P0DTC2/7l02/A	-	1	P0DTC2/7l02/H	Direct evidence
P0DTC2/7l02/A	-	1	P0DTC2/7l02/K	Direct evidence
P0DTC2/7l06/A	-	1	P0DTC2/7l06/D	Direct evidence
P0DTC2/7l06/A	-	1	P0DTC2/7l06/E	Direct evidence
P0DTC2/7l09/A	-	1	P0DTC2/7l09/H	Direct evidence
P0DTC2/7l09/A	-	1	P0DTC2/7l09/K	Direct evidence
P0DTC2/7l0n/R	-	1	P0DTC2/7l0n/A	Direct evidence
P0DTC2/7l0n/R	-	1	P0DTC2/7l0n/B	Direct evidence
P0DTC2/7l0n/R	-	1	P0DTC2/7l0n/H	Direct evidence
P0DTC2/7l0n/R	-	1	P0DTC2/7l0n/L	Direct evidence
P0DTC2/7l2c/A	-	0.98	P0DTC2/7l2c/H	Direct evidence
P0DTC2/7l2c/A	-	0.98	P0DTC2/7l2c/L	Direct evidence
P0DTC2/7l2d/A	-	0.95	P0DTC2/7l2d/H	Direct evidence
P0DTC2/7l2d/A	-	0.95	P0DTC2/7l2d/L	Direct evidence
P0DTC2/7l2e/A	-	0.95	P0DTC2/7l2e/H	Direct evidence
P0DTC2/7l2e/A	-	0.95	P0DTC2/7l2e/L	Direct evidence
P0DTC2/7l2f/A	-	0.95	P0DTC2/7l2f/H	Direct evidence
P0DTC2/7l2f/A	-	0.95	P0DTC2/7l2f/L	Direct evidence
P0DTC2/7l3n/A	-	0.95	P0DTC2/7l3n/D	Direct evidence
P0DTC2/7l3n/A	-	0.95	P0DTC2/7l3n/E	Direct evidence
P0DTC2/7l5b/A	-	0.94	P0DTC2/7l5b/H	Direct evidence
P0DTC2/7l5b/A	-	0.94	P0DTC2/7l5b/L	Direct evidence
P0DTC2/7laa/A	-	0.99	P0DTC2/7laa/H	Direct evidence
P0DTC2/7laa/A	-	0.99	P0DTC2/7laa/L	Direct evidence
P0DTC2/7lab/A	-	1	P0DTC2/7lab/Y	Direct evidence
P0DTC2/7lab/A	-	1	P0DTC2/7lab/X	Direct evidence
P0DTC2/7lcn/C	-	1	P0DTC2/7lcn/H	Direct evidence
P0DTC2/7lcn/C	-	1	P0DTC2/7lcn/L	Direct evidence
P0DTC2/7ld1/A	-	0.99	P0DTC2/7ld1/M	Direct evidence
P0DTC2/7ld1/A	-	0.99	P0DTC2/7ld1/N	Direct evidence
P0DTC2/7ljr/A	-	0.95	P0DTC2/7ljr/S	Direct evidence
P0DTC2/7ljr/A	-	0.95	P0DTC2/7ljr/T	Direct evidence
P0DTC2/7lm8/A	-	1	P0DTC2/7lm8/H	Direct evidence
P0DTC2/7lm8/A	-	1	P0DTC2/7lm8/L	Direct evidence
P0DTC2/7lm8/A	-	1	P0DTC2/7lm8/M	Direct evidence
P0DTC2/7lm8/A	-	1	P0DTC2/7lm8/N	Direct evidence
P0DTC2/7lm9/A	1.6e-52	0.73	P0DTC2/7lm9/H	Indirect evidence
P0DTC2/7lm9/A	1.6e-52	0.73	P0DTC2/7lm9/L	Indirect evidence
P0DTC2/7lop/Z	-	1	P0DTC2/7lop/W	Direct evidence
P0DTC2/7lop/Z	-	1	P0DTC2/7lop/V	Direct evidence
P0DTC2/7lop/Z	-	1	P0DTC2/7lop/X	Direct evidence
P0DTC2/7lop/Z	-	1	P0DTC2/7lop/Y	Direct evidence
P0DTC2/7lqv/A	-	0.94	P0DTC2/7lqv/H	Direct evidence
P0DTC2/7lqv/A	-	0.94	P0DTC2/7lqv/L	Direct evidence
P0DTC2/7lqw/B	-	0.94	P0DTC2/7lqw/H	Direct evidence
P0DTC2/7lqw/B	-	0.94	P0DTC2/7lqw/L	Direct evidence
P0DTC2/7ls9/A	-	0.95	P0DTC2/7ls9/H	Direct evidence
P0DTC2/7ls9/A	-	0.95	P0DTC2/7ls9/L	Direct evidence
P0DTC2/7lss/A	-	0.95	P0DTC2/7lss/H	Direct evidence
P0DTC2/7lss/A	-	0.95	P0DTC2/7lss/L	Direct evidence
P0DTC2/7nd3/A	-	0.96	P0DTC2/7nd3/H	Direct evidence
P0DTC2/7nd3/A	-	0.96	P0DTC2/7nd3/L	Direct evidence
P0DTC2/7nd4/A	-	0.96	P0DTC2/7nd4/H	Direct evidence
P0DTC2/7nd4/A	-	0.96	P0DTC2/7nd4/L	Direct evidence
P0DTC2/7nd5/A	-	0.96	P0DTC2/7nd5/H	Direct evidence
P0DTC2/7nd5/A	-	0.96	P0DTC2/7nd5/L	Direct evidence
P0DTC2/7nd6/A	-	0.96	P0DTC2/7nd6/H	Direct evidence
P0DTC2/7nd6/A	-	0.96	P0DTC2/7nd6/L	Direct evidence
P0DTC2/7nd7/A	-	0.96	P0DTC2/7nd7/H	Direct evidence
P0DTC2/7nd7/A	-	0.96	P0DTC2/7nd7/L	Direct evidence
P0DTC2/7nd8/A	-	0.96	P0DTC2/7nd8/H	Direct evidence
P0DTC2/7nd8/A	-	0.96	P0DTC2/7nd8/L	Direct evidence
P0DTC2/7nd9/A	-	0.96	P0DTC2/7nd9/H	Direct evidence
P0DTC2/7nd9/A	-	0.96	P0DTC2/7nd9/L	Direct evidence
P0DTC2/7nda/A	-	0.96	P0DTC2/7nda/H	Direct evidence
P0DTC2/7nda/A	-	0.96	P0DTC2/7nda/L	Direct evidence
P0DTC2/7ndb/A	-	0.96	P0DTC2/7ndb/H	Direct evidence
P0DTC2/7ndb/A	-	0.96	P0DTC2/7ndb/L	Direct evidence
P0DTC2/7ndc/A	-	0.96	P0DTC2/7ndc/E	Direct evidence
P0DTC2/7ndc/A	-	0.96	P0DTC2/7ndc/D	Direct evidence
P0DTC2/7ndd/A	-	0.96	P0DTC2/7ndd/D	Direct evidence
P0DTC2/7ndd/A	-	0.96	P0DTC2/7ndd/E	Direct evidence
P0DTC2/7neg/E	3.7e-46	0.98	P0DTC2/7neg/H	Indirect evidence
P0DTC2/7neg/E	3.7e-46	0.98	P0DTC2/7neg/L	Indirect evidence
P0DTC2/7neh/E	-	0.99	P0DTC2/7neh/H	Direct evidence
P0DTC2/7neh/E	-	0.99	P0DTC2/7neh/L	Direct evidence
Nucleocapsid protein (NTD)
P0DTC9/7cr5/A	-	1	P0DTC9/7cr5/H	Direct evidence
P0DTC9/7cr5/A	-	1	P0DTC9/7cr5/L	Direct evidence

## Sheet: HLA
Viral Protein	E-value	Identity Score	Binds to HLA	Binding occurs in SARS-CoV-2?
NSP7
P0DTC1/7lg3/C	-	1	P0DTC1/7lg3/A	Direct evidence
NSP8
P0DTC1/7lg2/C	-	1	P0DTC1/7lg2/A	Direct evidence
NSP13
P0DTD1/7lfz/C	-	1	P0DTD1/7lfz/A	Direct evidence
Nucleocapsid protein (NTD)
P0DTC9/7kgr/C	-	1	P0DTC9/7kgr/A	Direct evidence
P0DTC9/7kgs/C	-	1	P0DTC9/7kgs/A	Direct evidence
Nucleocapsid protein (CTD)
P0DTC9/7kgo/C	-	1	P0DTC9/7kgo/A	Direct evidence
P0DTC9/7kgp/C	-	1	P0DTC9/7kgp/A	Direct evidence
P0DTC9/7kgq/C	-	1	P0DTC9/7kgq/A	Direct evidence
P0DTC9/7kgt/C	-	1	P0DTC9/7kgt/A	Direct evidence

## Sheet: Inhibitory Peptides
Viral Protein	E-value	Identity Score	Binds to Inhibitory Peptides	Binding occurs in SARS-CoV-2?
NSP3 (PL-Pro)
P0DTC1/6wx4/D	-	0.99	P0DTC1/6wx4/I	Direct evidence
P0DTC1/6wuu/A	-	0.99	P0DTC1/6wuu/G	Direct evidence
NSP5 (3CL-Pro)
P0DTC1/1p9u/A	5.5e-123	0.45	P0DTC1/1p9u/G	Indirect evidence
P0DTC1/1uk4/A	1e-123	0.96	P0DTC1/1uk4/G	Indirect evidence
P0DTC1/2amq/A	8.7e-125	0.95	P0DTC1/2amq/C	Indirect evidence
P0DTC1/2hob/A	1e-123	0.96	P0DTC1/2hob/B	Indirect evidence
P0DTC1/2q6f/A	1.8e-121	0.42	P0DTC1/2q6f/D	Indirect evidence
P0DTC1/2z3c/A	1e-123	0.96	P0DTC1/2z3c/B	Indirect evidence
P0DTC1/2z3d/A	1e-123	0.96	P0DTC1/2z3d/I	Indirect evidence
P0DTC1/2z3e/A	1e-123	0.96	P0DTC1/2z3e/I	Indirect evidence
P0DTC1/3atw/A	1e-123	0.96	P0DTC1/3atw/C	Indirect evidence
P0DTC1/3avz/A	1e-123	0.96	P0DTC1/3avz/B	Indirect evidence
P0DTC1/3aw0/A	1e-123	0.96	P0DTC1/3aw0/B	Indirect evidence
P0DTC1/3d23/B	7e-123	0.5	P0DTC1/3d23/H	Indirect evidence
P0DTC1/3iwm/A	1e-123	0.96	P0DTC1/3iwm/H	Indirect evidence
P0DTC1/3sna/A	7.4e-122	0.96	P0DTC1/3sna/H	Indirect evidence
P0DTC1/3snb/A	1e-123	0.96	P0DTC1/3snb/H	Indirect evidence
P0DTC1/3snc/A	1e-123	0.96	P0DTC1/3snc/H	Indirect evidence
P0DTC1/3snd/A	1e-123	0.96	P0DTC1/3snd/C	Indirect evidence
P0DTC1/3sne/A	1e-123	0.96	P0DTC1/3sne/H	Indirect evidence
P0DTC1/3vb4/A	1e-123	0.96	P0DTC1/3vb4/E	Indirect evidence
P0DTC1/3vb5/A	1e-123	0.96	P0DTC1/3vb5/E	Indirect evidence
P0DTC1/3vb6/A	1e-123	0.96	P0DTC1/3vb6/E	Indirect evidence
P0DTC1/3vb7/A	1e-123	0.96	P0DTC1/3vb7/E	Indirect evidence
P0DTC1/4rsp/A	2.4e-124	0.51	P0DTC1/4rsp/B	Indirect evidence
P0DTC1/4zro/A	6.7e-122	0.44	P0DTC1/4zro/E	Indirect evidence
P0DTC1/4zuh/A	2.3e-121	0.44	P0DTC1/4zuh/C	Indirect evidence
P0DTC1/5eu8/A	3.5e-124	0.44	P0DTC1/5eu8/B	Indirect evidence
P0DTC1/5gwy/A	5.7e-124	0.44	P0DTC1/5gwy/D	Indirect evidence
P0DTC1/5gwz/B	3.2e-124	0.44	P0DTC1/5gwz/D	Indirect evidence
P0DTC1/5zqg/A	5.1e-122	0.44	P0DTC1/5zqg/C	Indirect evidence
P0DTC1/6jij/B	1.6e-122	0.51	P0DTC1/6jij/D	Indirect evidence
P0DTC1/6lu7/A	-	1	P0DTC1/6lu7/C	Direct evidence
P0DTC1/6xa4/A	-	1	P0DTC1/6xa4/B	Direct evidence
P0DTC1/6xbg/A	-	1	P0DTC1/6xbg/C	Direct evidence
P0DTC1/6xbh/A	-	1	P0DTC1/6xbh/C	Direct evidence
P0DTC1/6xbi/A	-	1	P0DTC1/6xbi/D	Direct evidence
P0DTC1/6xch/A	-	1	P0DTC1/6xch/C	Direct evidence
P0DTC1/6xfn/A	-	1	P0DTC1/6xfn/B	Direct evidence
P0DTC1/6yz6/A	-	1	P0DTC1/6yz6/C	Direct evidence
P0DTC1/7bqy/A	-	1	P0DTC1/7bqy/C	Direct evidence
P0DTC1/7c8b/A	-	1	P0DTC1/7c8b/D	Direct evidence
P0DTC1/7lbn/A	-	1	P0DTC1/7lbn/D	Direct evidence
P0DTC1/7nev/A	-	1	P0DTC1/7nev/B	Direct evidence
Spike glycoprotein
P0DTC2/5zvk/A	1.1e-33	0.41	P0DTC2/5zvk/a	Indirect evidence
P0DTC2/5zvm/A	1.5e-33	0.41	P0DTC2/5zvm/a	Indirect evidence
P0DTC2/7jzl/A	-	0.95	P0DTC2/7jzl/E	Direct evidence
P0DTC2/7jzm/B	-	0.95	P0DTC2/7jzm/A	Direct evidence
P0DTC2/7jzn/A	-	0.95	P0DTC2/7jzn/E	Direct evidence
P0DTC2/7jzu/B	-	0.95	P0DTC2/7jzu/A	Direct evidence
P0DTC2/7kl9/A	-	0.99	P0DTC2/7kl9/E	Direct evidence
