# Supplementary material for: SARS‐CoV‐2 structural coverage map reveals viral protein assembly, mimicry, and hijacking mechanisms
Source: Mol Syst Biol. 2021 Sep 14;17(9):e10079. doi: 10.15252/msb.202010079 (PMC8438690; doi:10.15252/msb.202010079)
Supplement: Supplementary file 8 — Dataset EV7 [file MSB-17-e10079-s014.xlsx]

## Sheet: Legend
Dataset EV7. Summary statistics of matching structures found per viral protein

## Sheet: Aquaria counts
Protein	Genomic Ordering	Category	Matching Structure Count	Rank
NSP3	3	Mimic & Hijacker	483	Best studied
Spike glycoprotein	16	Hijacker	474	2nd best studied
NSP5	5	Suspect	450	3rd best studied
NSP12	11	Viral Interaction Team 1	168	4th most studied
NSP13	12	Mimic & Viral Interaction Team 1	128	5th most studied
NSP16	15	Mimic & Viral Interaction Team 2	94	6th most studied
Nucleocapsid protein	24	Suspect	56	7th most studied
NSP10	10	Viral Interaction Team 2	47	8th most studied
NSP7	7	Viral Interaction Team 1	35	9th most studied
NSP8	8	Viral Interaction Team 1	34	10th most studied
NSP15	14	Suspect	33	11th most studied
NSP1	1	Hijacker	18	12th most studied
NSP9	9	Viral Interaction Team 1	16	13th most studied
NSP4	4	Suspect	4	3rd least studied (tied)
NSP14	13	Viral Interaction Team 2	4	3rd least studied (tied)
Envelope protein	18	Hijacker	4	3rd least studied (tied)
ORF7a protein	21	Suspect	4	3rd least studied (tied)
ORF9b protein	25	Hijacker	4	3rd least studied (tied)
ORF3a protein	17	Suspect	2	2nd least studied (tied)
ORF8 protein	23	Suspect	2	2nd least studied (tied)
NSP2	2	Suspect	0	Least studied (tied)
NSP6	6	Suspect	0	Least studied (tied)
Matrix glycoprotein	19	Suspect	0	Least studied (tied)
ORF6 protein	20	Suspect	0	Least studied (tied)
ORF7b protein	22	Suspect	0	Least studied (tied)
ORF9c protein	26	Suspect	0	Least studied (tied)
ORF10 protein	27	Suspect	0	Least studied (tied)
Median			4
Total			2060
