# Supplementary material for: SARS‐CoV‐2 structural coverage map reveals viral protein assembly, mimicry, and hijacking mechanisms
Source: Mol Syst Biol. 2021 Sep 14;17(9):e10079. doi: 10.15252/msb.202010079 (PMC8438690; doi:10.15252/msb.202010079)
Supplement: Supplementary file 9 — Dataset EV8 [file MSB-17-e10079-s004.xlsx]

## Sheet: Legend
Dataset EV8. Dark and non-dark regions plus disorder scores from PredictProtein

## Sheet: Dark and Non-Dark Regions
Accession	Protein Name	Total Residues	Dark Residues	Dark Disordered Residues	Non-Dark Disordered Residues	Non-Dark Regions
P0DTD1	Polyprotein 1ab	7096	2244	73	11	10-127, 145-180, 819-929, 1023-1197, 1231-1881, 1892-2021, 3168-3196, 3199-3573, 3857-4392, 4393-5924, 5927-6378, 6390-7096
P0DTC2	Spike glycoprotein	1273	68	0	4	14-679, 682-1220
P0DTC3	ORF3a protein	275	82	0	0	40-174, 181-238
P0DTC4	Envelope protein	75	8	8	19	8-65, 67-75
P0DTC5	Matrix glycoprotein	222	222	14	0
P0DTC6	ORF6 protein	61	61	35	0
P0DTC7	ORF7a protein	121	36	11	7	14-98
P0DTD8	ORF7b protein	43	43	36	0
P0DTC8	ORF8 protein	121	17	3	2	18-121
P0DTC9	Nucleocapsid protein	419	129	128	93	28-30, 35-184, 217-230, 243-365
P0DTD2	ORF9b protein	97	11	11	58	1-25, 37-97
P0DTD3	ORF9c protein	73	73	52	0
A0A663DJA2	ORF10 protein	38	38	15	0
			3032
Total Residues in Proteome		9914	3032	386	194	6882
Fraction of Residues in Proteome			0.30583	0.0389348	0.0195683	0.69417
