# Supplementary material for: SARS‐CoV‐2 structural coverage map reveals viral protein assembly, mimicry, and hijacking mechanisms
Source: Mol Syst Biol. 2021 Sep 14;17(9):e10079. doi: 10.15252/msb.202010079 (PMC8438690; doi:10.15252/msb.202010079)
Supplement: Supplementary file 10 — Dataset EV9 [file MSB-17-e10079-s002.xlsx]

## Sheet: Legend
Dataset EV9. CATH assignments in SARS-COV-2, SARS-CoV, & MERS-CoV

## Sheet: CATH Assignments
Organism	Accession	Protein Name	Genomic Ordering	Superfamily	FunFam	Region	Length	Topology	Recurrance	General Function
SARS-CoV-2	P0DTC1	NSP3 (Ubl1)	1	3.10.20.350	FF-000001	836-925	90	Ubiquitin-like (UB roll)	2	Protein modification
SARS-CoV-2	P0DTC1	NSP3 (macro)	2	3.40.220.10	FF-000008	1020-1197	178	Macro-like (Leucine Aminopeptidase, subunit E; domain 1)	3	Protein modification
SARS-CoV-2	P0DTC1	NSP3 (SUD-N)	3	3.40.220.30	FF-000001	1231-1361	131	Macro-like (Leucine Aminopeptidase, subunit E; domain 1)	3	Protein modification
SARS-CoV-2	P0DTC1	NSP3 (SUD-M)	4	3.40.220.20	FF-000001	1367-1494	128	Macro-like (Leucine Aminopeptidase, subunit E; domain 1)	3	Protein modification
SARS-CoV-2	P0DTC1	NSP3 (SUD-C)	5	3.40.30.150	FF-000001	1496-1561	66	Glutaredoxin-like	1	Redox metabolism
SARS-CoV-2	P0DTC1	NSP3 (PL-Pro)	6	3.10.20.540	FF-000001	1563-1620	58	Ubiquitin-like (UB roll)	2	Protein modification
SARS-CoV-2	P0DTC1	NSP3 (PL-Pro)	7	1.10.8.1190	FF-000001	1621-1744	124	ruvA helicase-like (Helicase, Ruva Protein; domain 3)	2	RNA interaction
SARS-CoV-2	P0DTC1	NSP3 (PL-Pro)	8	2.60.120.1680	FF-000001	1745-1888	144	Jelly roll	2	Protein oligomerization
SARS-CoV-2	P0DTC1	NSP3 (NAB)	9	3.40.50.11020	FF-000001	1906-2021	116	Rossmann fold	5	RNA interaction
SARS-CoV-2	P0DTC1	NSP4	10	1.10.150.420	FF-000001	3169-3263	95	DNA polymerase; domain 1	1	RNA interaction
SARS-CoV-2	P0DTC1	NSP5 (domain 1)	11	2.40.10.10	FF-000033	3351-3455	105	Thrombin-like (Thrombin, subunit H)	2	Protein modification
SARS-CoV-2	P0DTC1	NSP5 (domain 2)	12	1.10.1840.10	FF-000001	3461-3569	109	Main viral protease (main proteinase (3clpro) structure, domain 3)	1	Protein modification
SARS-CoV-2	P0DTC1	NSP7	13	1.10.8.370	FF-000001	3855-3940	86	ruvA helicase-like (Helicase, Ruva Protein; domain 3)	2	RNA interaction
SARS-CoV-2	P0DTC1	NSP8	14	3.30.70.3540	FF-000001	4042-4140	99	Alpha-Beta Plaits	3	RNA interaction
SARS-CoV-2	P0DTC1	NSP9	15	2.40.10.250	FF-000001	4139-4253	115	Thrombin-like (Thrombin, subunit H)	2	Protein modification
SARS-CoV-2	P0DTD1	NSP13	16	3.40.50.300	FF-001139	5578-5750	173	Rossmann fold	5	RNA interaction
SARS-CoV-2	P0DTD1	NSP13	17	3.40.50.300	FF-001105	5766-5924	159	Rossmann fold	5	RNA interaction
SARS-CoV-2	P0DTD1	NSP15	18	3.30.160.820	FF-000001	6451-6515	65	Double Stranded RNA Binding Domain	1	RNA interaction
SARS-CoV-2	P0DTD1	NSP15	19	3.40.50.11580	FF-000001	6516-6641	126	Rossmann fold	5	RNA interaction
SARS-CoV-2	P0DTD1	NSP16	20	3.40.50.150	FF-000162	6799-7096	298	Rossmann fold	5	RNA interaction
SARS-CoV-2	P0DTC2	Spike glycoprotein	21	2.60.120.960	FF-000001	22-309	288	Jelly roll	2	Protein oligomerization
SARS-CoV-2	P0DTC2	Spike glycoprotein	22	3.30.70.1840	FF-000001	327-466	140	Alpha-Beta Plaits	3	RNA interaction
SARS-CoV-2	P0DTC2	Spike glycoprotein	23	3.30.70.1840	FF-000002	474-530	57	Alpha-Beta Plaits	3	RNA interaction
SARS-CoV-2	P0DTC2	Spike glycoprotein	24	1.20.5.300	FF-000003	901-1042	142	Heptad repeat (Single alpha-helices involved in coiled-coils or other helix-helix interfaces)	2	Protein oligomerization
SARS-CoV-2	P0DTC2	Spike glycoprotein	25	1.20.5.790	FF-000001	1165-1212	48	Heptad repeat (Single alpha-helices involved in coiled-coils or other helix-helix interfaces)	2	Protein oligomerization
SARS-CoV-2	P0DTC7	ORF7a	26	2.60.40.1550	FF-000001	14-96	83	Immunoglobulin-like	1	Immune dysregulation
Total Residues in proteome							3223
Total Fraction in proteome							0.325096
SARS-CoV	P0C6U8	NSP3 (Ubl1)	1	3.10.20.350	FF-000001	837-926		Ubiquitin-like (UB roll)	2	Protein modification
SARS-CoV	P0C6U8	NSP3 (macro)	2	3.40.220.10	FF-000008	998-1176		Macro-like (Leucine Aminopeptidase, subunit E; domain 1)	3	Protein modification
SARS-CoV	P0C6U8	NSP3 (SUD-N)	3	3.40.220.30	FF-000001	1207-1337		Macro-like (Leucine Aminopeptidase, subunit E; domain 1)	3	Protein modification
SARS-CoV	P0C6U8	NSP3 (SUD-M)	4	3.40.220.20	FF-000001	1343-1470		Macro-like (Leucine Aminopeptidase, subunit E; domain 1)	3	Protein modification
SARS-CoV	P0C6U8	NSP3 (SUD-C)	5	3.40.30.150	FF-000001	1472-1538		Glutaredoxin-like	1	Redox metabolism
SARS-CoV	P0C6U8	NSP3 (PL-Pro)	6	3.10.20.540	FF-000001	1540-1597		Ubiquitin-like (UB roll)	2	Protein modification
SARS-CoV	P0C6U8	NSP3 (PL-Pro)	7	1.10.8.1190	FF-000001	1598-1721		ruvA helicase-like (Helicase, Ruva Protein; domain 3)	2	RNA interaction
SARS-CoV	P0C6U8	NSP3 (PL-Pro)	8	2.60.120.1680	FF-000001	1722-1865		Jelly roll	2	Protein oligomerization
SARS-CoV	P0C6U8	NSP3 (NAB)	9	3.40.50.11020	FF-000001	1883-1998		Rossmann fold	5	RNA interaction
SARS-CoV	P0C6U8	NSP4	10	1.10.150.420	FF-000001	3146-3240		DNA polymerase; domain 1	1	RNA interaction
SARS-CoV	P0C6U8	NSP5 (domain 1)	11	2.40.10.10	FF-000033	3327-3437		Thrombin-like (Thrombin, subunit H)	2	Protein modification
SARS-CoV	P0C6U8	NSP5 (domain 2)	12	1.10.1840.10	FF-000001	3438-3546		Main viral protease (main proteinase (3clpro) structure, domain 3)	1	Protein modification
SARS-CoV	P0C6U8	NSP7	13	1.10.8.370	FF-000001	3832-3917		ruvA helicase-like (Helicase, Ruva Protein; domain 3)	2	RNA interaction
SARS-CoV	P0C6U8	NSP8	14	3.30.70.3540	FF-000001	4019-4117		Alpha-Beta Plaits	3	RNA interaction
SARS-CoV	P0C6U8	NSP9	15	2.40.10.250	FF-000001	4116-4230		Thrombin-like (Thrombin, subunit H)	2	Protein modification
SARS-CoV	P0C6X7	NSP13	16	3.40.50.300	FF-001139	5555-5727		Rossmann fold	5	RNA interaction
SARS-CoV	P0C6X7	NSP13	17	3.40.50.300	FF-001105	5743-5901		Rossmann fold	5	RNA interaction
SARS-CoV	P0C6X7	NSP15	18	3.30.160.820	FF-000001	6428-6492		Double Stranded RNA Binding Domain	1	RNA interaction
SARS-CoV	P0C6X7	NSP15	19	3.40.50.11580	FF-000001	6493-6618		Rossmann fold	5	RNA interaction
SARS-CoV	P0C6X7	NSP16	20	3.40.50.150	FF-000162	6776-7073		Rossmann fold	5	RNA interaction
SARS-CoV	P59594	Spike glycoprotein	21	2.60.120.960	FF-000001	23-296		Jelly roll	2	Protein oligomerization
SARS-CoV	P59594	Spike glycoprotein	22	3.30.70.1840	FF-000001	314-453		Alpha-Beta Plaits	3	RNA interaction
SARS-CoV	P59594	Spike glycoprotein	23	3.30.70.1840	FF-000002	460-516		Alpha-Beta Plaits	3	RNA interaction
SARS-CoV	P59594	Spike glycoprotein	24	1.20.5.300	FF-000003	883-1024		Heptad repeat (Single alpha-helices involved in coiled-coils or other helix-helix interfaces)	2	Protein oligomerization
SARS-CoV	P59594	Spike glycoprotein	25	1.20.5.790	FF-000001	1147-1194		Heptad repeat (Single alpha-helices involved in coiled-coils or other helix-helix interfaces)	2	Protein oligomerization
SARS-CoV	P59635	ORF7a	26	2.60.40.1550	FF-000001	14-96		Immunoglobulin-like	1	Immune dysregulation
MERS-CoV	T2B9I2	NSP3 (Ubl1)	1	3.10.20.350	FF-000003	872-962		Ubiquitin-like (UB roll)	2	Protein modification
MERS-CoV	T2B9I2	NSP3 (macro)	2	3.40.220.10	FF-000017	1107-1273		Macro-like (Leucine Aminopeptidase, subunit E; domain 1)	2	Protein modification
MERS-CoV	T2B9I2	NSP3 (SUD-M)	3	3.40.220.20	FF-000002	1280-1402		Macro-like (Leucine Aminopeptidase, subunit E; domain 1)	2	Protein modification
MERS-CoV	T2B9I2	NSP3 (PL-Pro)	4	3.10.20.540	FF-000002	1476-1537		Ubiquitin-like (UB roll)	2	Protein modification
MERS-CoV	T2B9I2	NSP3 (PL-Pro)	5	1.10.8.1190	FF-000002	1538-1664		ruvA helicase-like (Helicase, Ruva Protein; domain 3)	2	RNA interaction
MERS-CoV	T2B9I2	NSP3 (PL-Pro)	6	2.60.120.1680	FF-000002	1665-1803		Jelly roll	2	Protein oligomerization
MERS-CoV	T2B9I2	NSP3 (NAB)	7	3.40.50.11020	FF-000002	1831-1954		Rossmann fold	5	RNA interaction
MERS-CoV	T2B9I2	NSP4	8	1.10.150.420	FF-000001	3155-3247		DNA polymerase; domain 1	1	RNA interaction
MERS-CoV	T2B9I2	NSP5 (domain 1)	9	2.40.10.10	FF-000033	3339-3447		Thrombin-like (Thrombin, subunit H)	2	Protein modification
MERS-CoV	T2B9I2	NSP5 (domain 2)	10	1.10.1840.10	FF-000001	3448-3553		Main viral protease (main proteinase (3clpro) structure, domain 3)	1	Protein modification
MERS-CoV	T2B9I2	NSP7	11	1.10.8.370	FF-000001	3841-3926		ruvA helicase-like (Helicase, Ruva Protein; domain 3)	2	RNA interaction
MERS-CoV	T2B9I2	NSP8	12	3.30.70.3540	FF-000002	4029-4125		Alpha-Beta Plaits	2	RNA interaction
MERS-CoV	T2B9I2	NSP9	13	2.40.10.250	FF-000001	4126-4237		Thrombin-like (Thrombin, subunit H)	2	Protein modification
MERS-CoV	T2B9U0	NSP13	14	3.40.50.300	FF-001139	5564-5736		Rossmann fold	5	RNA interaction
MERS-CoV	T2B9U0	NSP13	15	3.40.50.300	FF-001105	5752-5911		Rossmann fold	5	RNA interaction
MERS-CoV	T2B9U0	NSP15	16	3.30.160.820	FF-000001	6431-6495		Double Stranded RNA Binding Domain	1	RNA interaction
MERS-CoV	T2B9U0	NSP15	17	3.40.50.11580	FF-000003	6496-6618		Rossmann fold	5	RNA interaction
MERS-CoV	T2B9U0	NSP16	18	3.40.50.150	FF-000162	6776-7074		Rossmann fold	5	RNA interaction
MERS-CoV	R9UQ53	Spike glycoprotein	19	2.60.120.960	FF-000001	280-357		Jelly roll	2	Protein oligomerization
MERS-CoV	R9UQ53	Spike glycoprotein	20	3.30.70.1840	FF-000003	369-511		Alpha-Beta Plaits	2	RNA interaction
MERS-CoV	R9UQ53	Spike glycoprotein	21	1.20.5.300	FF-000003	975-1116		Heptad repeat (Single alpha-helices involved in coiled-coils or other helix-helix interfaces)	2	Protein oligomerization
MERS-CoV	R9UQ53	Spike glycoprotein	22	1.20.5.300	FF-000006	1233-1294		Heptad repeat (Single alpha-helices involved in coiled-coils or other helix-helix interfaces)	2	Protein oligomerization
