# Supplementary material for: SARS‐CoV‐2 structural coverage map reveals viral protein assembly, mimicry, and hijacking mechanisms
Source: Mol Syst Biol. 2021 Sep 14;17(9):e10079. doi: 10.15252/msb.202010079 (PMC8438690; doi:10.15252/msb.202010079)
Supplement: Supplementary file 11 — Dataset EV10 [file MSB-17-e10079-s003.xlsx]

## Sheet: Legend
Dataset EV10. PredictProtein average values for each viral protein
"N.A." indicates values not available from PredictProtein at the time these data were generated.

## Sheet: PredictProtein (All Proteins)
Protein	Conservation (ConSurf)	Disorder (Meta-Disorder)	Flexibility (PROFbval)	Mutational sensitivity (SNAP2)	Solvent accessibility (REPROF)
NSP1	6.07222	0.00555556	49.2389	0.105556	0.555556
NSP2	4.56426	0	55.1818	0.117555	0.54232
NSP3	4.60668	0.0390745	49.6288	0.149614	0.53162
NSP4	4.75061	0	34.0416	0.161369	0.298289
NSP5	6.0719	0	40.8399	0.232026	0.503268
NSP6	4.40345	0	22.4931	0.234483	0.0862069
NSP7	6.75904	0	44.1084	0.228916	0.481928
NSP8	6.50505	0.010101	45.9293	0.247475	0.555556
NSP9	6.15044	0	43.4159	0.336283	0.495575
NSP10	6.69065	0.00719424	41.5683	0.446043	0.582734
NSP12	6.48283	0	44.1524	0.0869099	0.482833
NSP13	6.08819	0	47.4476	0.103161	0.47421
NSP14	5.80455	0	45.3435	0.108159	0.487666
NSP15	5.2659	0	42.2775	0.0578035	0.488439
NSP16	6.57383	0	39.9094	0.0939597	0.5
Spike glycoprotein	5.13276	0.00235664	41.5428	0.243519	0.444619
ORF3a protein	N.A.	0	34.5855	0.258182	0.443636
Envelope protein	N.A.	0.346667	29.8133	0.813333	0.506667
Matrix glycoprotein	5.03604	0.054054	34.9009	0.292793	0.45045
ORF6 protein	N.A.	0.606557	42.1311	0.688525	0.672131
ORF7a protein	N.A.	0.115702	33.5537	0.644628	0.578512
ORF7b protein	N.A.	0.837209	29.5814	0.837209	0.465116
ORF8 protein	N.A.	N.A.	N.A.	N.A.	N.A.
Nucleocapsid protein	4.99523	0.656325	60.3174	0.238663	0.792363
ORF9b protein	N.A.	0.701031	45.1649	0.56701	0.804124
ORF9c protein	N.A.	0.712329	36.8082	0.739726	0.630137
ORF10 protein	N.A.	0.394737	30.4737	0.842105	0.710526
Min.	4.40345	0	22.4931	0.0578035	0.0862069
Median	5.93822	0.0039561	41.8497	0.241091	0.501634
Max.	6.75904	0.837209	60.3174	0.842105	0.804124
