# Supplementary material for: SARS‐CoV‐2 structural coverage map reveals viral protein assembly, mimicry, and hijacking mechanisms
Source: Mol Syst Biol. 2021 Sep 14;17(9):e10079. doi: 10.15252/msb.202010079 (PMC8438690; doi:10.15252/msb.202010079)
Supplement: Supplementary file 12 — Dataset EV11 [file MSB-17-e10079-s011.xlsx]

## Sheet: Legend
Dataset EV11. PredictProtein average values for each region of NSP3

## Sheet: PredictProtein (NSP3)
Domain / Region	Conservation (ConSurf)	Disorder (Meta-Disorder)	Flexibility (PROFbval)	Mutational sensitivity (SNAP2)	Solvent accessibility (REPROF)
NSP3 (Ubl1)	3.72072	0.027027	60.3423	0.153153	0.675676
NSP3 (region 2)	4.54639	0.474227	66.1443	0	0.989691
NSP3 (macro)	3.86826	0	47.1856	0.293413	0.413174
NSP3 (region 4 + SUD-N)	4.27778	0.0760234	52.5175	0.201754	0.546784
NSP3 (SUD-M)	4.69524	0	58.5524	0.219048	0.552381
NSP3 (SUD-C)	4.73913	0	56.6377	0.188406	0.623188
NSP3 (PL-Pro)	4.62975	0	46.7911	0.199367	0.484177
NSP3 (NAB)	4.32394	0.00704225	53.7958	0.0774648	0.640845
NSP3 (region 11)	4.92059	0	42.852	0.126514	0.429341
Min.	3.72072	0	42.852	0	0.413174
Median	4.54639	0	53.7958	0.188406	0.552381
Max.	4.92059	0.474227	66.1443	0.293413	0.989691
NSP3 (whole protein)	4.60668	0.0390745	49.6288	0.149614	0.53162
