# Supplementary material for: SARS‐CoV‐2 structural coverage map reveals viral protein assembly, mimicry, and hijacking mechanisms
Source: Mol Syst Biol. 2021 Sep 14;17(9):e10079. doi: 10.15252/msb.202010079 (PMC8438690; doi:10.15252/msb.202010079)
Supplement: Supplementary file 13 — Dataset EV12 [file MSB-17-e10079-s005.xlsx]

## Sheet: Legend
Dataset EV12. PredictProtein secondary structure for SARS-COV-2, SARS-CoV, & MERS-CoV

## Sheet: PredictProtein (2D Structure)
Organism	Accession	Protein Name	Total Residues	Secondary Structure
				Helix	Strand	Other
SARS-CoV-2	P0DTD1	Polyprotein 1ab	7096	1888	1836	3372
SARS-CoV-2	P0DTC2	Spike glycoprotein	1273	241	451	581
SARS-CoV-2	P0DTC3	ORF3a protein	275	72	75	128
SARS-CoV-2	P0DTC4	Envelope protein	75	42	4	29
SARS-CoV-2	P0DTC5	Matrix glycoprotein	222	93	62	67
SARS-CoV-2	P0DTC6	ORF6 protein	61	41	0	20
SARS-CoV-2	P0DTC7	ORF7a protein	121	39	32	50
SARS-CoV-2	P0DTD8	ORF7b protein	43	38	0	5
SARS-CoV-2	P0DTC8	ORF8 protein	121	22	44	55
SARS-CoV-2	P0DTC9	Nucleocapsid protein	419	58	62	299
SARS-CoV-2	P0DTD2	ORF9b protein	97	23	26	48
SARS-CoV-2	P0DTD3	ORF9c protein	73	65	0	8
SARS-CoV-2	A0A663DJA2	ORF10 protein	38	11	12	15
Total Residues in Proteome			9914	2633	2604	4677
Fraction in Proteome			1	0.265584	0.262659	0.471757
SARS-CoV	P0C6X7	Replicase polyprotein 1ab	7073	2078	2009	2986
SARS-CoV	P59594	Spike glycoprotein	1255	279	451	525
SARS-CoV	P59595	Nucleoprotein	422	54	63	305
SARS-CoV	P59596	Membrane protein	221	92	53	76
SARS-CoV	P59632	ORF3a protein	274	74	74	126
SARS-CoV	P59633	ORF3b protein	154	79	30	45
SARS-CoV	P59637	Envelope small membrane protein	76	46	9	21
SARS-CoV	P59634	ORF6 protein	63	40	1	22
SARS-CoV	P59635	ORF7a protein	122	41	30	51
SARS-CoV	P59636	ORF9b protein	98	27	23	48
SARS-CoV	Q7TFA1	Protein non-structural 7b	44	40	0	4
SARS-CoV	Q7TFA0	ORF8a protein	39	22	0	17
SARS-CoV	Q7TLC7	Uncharacterized protein 14	70	62	0	8
SARS-CoV	Q80H93	ORF8b protein	84	16	33	35
Total Residues in Proteome			9995	2950	2776	4269
Fraction in Proteome			1	0.295148	0.277739	0.427114
MERS-CoV	K9N7C7	Replicase polyprotein 1ab	7078	2016	2055	3007
MERS-CoV	K9N5Q8	Spike glycoprotein	1353	261	453	639
MERS-CoV	K9N796	Non-structural protein ORF3	103	21	33	49
MERS-CoV	K9N5R3	Envelope small membrane protein	82	62	0	20
MERS-CoV	K9N4V0	Non-structural protein ORF4a	109	33	25	51
MERS-CoV	K9N643	Non-structural protein ORF4b	246	43	59	144
MERS-CoV	K9N7A1	Membrane protein	219	88	62	69
MERS-CoV	K9N7D2	Non-structural protein ORF5	224	82	54	88
MERS-CoV	K9N4V7	Nucleoprotein	411	38	65	308
Total Residues in Proteome			9825	2644	2806	4375
Fraction in Proteome			1	0.269109	0.285598	0.445293
